# Supplementary material for: The Frequency of Rapid Pupil Dilations as a Measure of Linguistic Processing Difficulty
Source: PLoS One. 2016 Jan 22;11(1):e0146194. doi: 10.1371/journal.pone.0146194 (PMC4723154; doi:10.1371/journal.pone.0146194)
Supplement: S1 Text — (TXT) [file pone.0146194.s001.txt]

exptcode	expt	itemno	cond	critreg	sentence
G	Gend	1	B	6	1_Das 2_Kind 3_trinkt 4_den 5_frischen 6_Milch 7_und 8_ein 9_Glas 10_Wasser.
G	Gend	1	G	6	1_Das 2_Kind 3_trinkt 4_die 5_frische 6_Milch 7_und 8_ein 9_Glas 10_Wasser.
G	Gend	10	B	6	1_Der 2_Professor 3_korrigiert 4_das 5_lange 6_Aufsatz 7_und 8_den 9_aussagekräftigen 10_Titel.
G	Gend	10	G	6	1_Der 2_Professor 3_korrigiert 4_den 5_langen 6_Aufsatz 7_und 8_den 9_aussagekräftigen 10_Titel.
G	Gend	11	B	7	1_Der 2_zusätzlichen 3_Stühle 4_stehen 5_im 6_alten 7_Garage 8_und 9_im 10_großen 11_Schuppen.
G	Gend	11	G	8	1_Die 2_zusätzlichen 3_Stühle 4_stehen 5_in 6_der 7_alten 8_Garage 9_und 10_im 11_großen 12_Schuppen.
G	Gend	12	B	6	1_Die 2_Katze 3_jagt 4_das 5_hungrige 6_Hund 7_und 8_den 9_neugierigen 10_Vogel.
G	Gend	12	G	6	1_Die 2_Katze 3_jagt 4_den 5_hungrigen 6_Hund 7_und 8_den 9_neugierigen 10_Vogel.
G	Gend	13	B	7	1_Die 2_Spinnen 3_laufen 4_auf 5_der 6_dreckigen 7_Boden 8_und 9_an 10_der 11_farbigen 12_Wand.
G	Gend	13	G	7	1_Die 2_Spinnen 3_laufen 4_auf 5_dem 6_dreckigen 7_Boden 8_und 9_an 10_der 11_farbigen 12_Wand.
G	Gend	14	B	7	1_Dieser 2_Zug 3_fährt 4_durch 5_die 6_große 7_Tunnel 8_und 9_über 10_die 11_hohe 12_Brücke.
G	Gend	14	G	7	1_Dieser 2_Zug 3_fährt 4_durch 5_den 6_großen 7_Tunnel 8_und 9_über 10_die 11_hohe 12_Brücke.
G	Gend	15	B	7	1_Der 2_Jäger 3_sucht 4_nach 5_dem 6_roten 7_Füchsin 8_und 9_ihren 10_Jungen.
G	Gend	15	G	7	1_Der 2_Jäger 3_sucht 4_nach 5_der 6_roten 7_Füchsin 8_und 9_ihren 10_Jungen.
G	Gend	16	B	5	1_Simone 2_hatte 3_eine 4_schreckliche 5_Traum 6_und 7_keine 8_Lust 9_zum 10_Weiterschlafen.
G	Gend	16	G	5	1_Simone 2_hatte 3_einen 4_schreckliche 5_Traum 6_und 7_keine 8_Lust 9_zum 10_Weiterschlafen.
G	Gend	17	B	5	1_Frederic 2_liest 3_ein 4_interessantes 5_Artikel 6_und 7_gute 8_Kommentare 9_dazu.
G	Gend	17	G	5	1_Frederic 2_liest 3_einen 4_interessanten 5_Artikel 6_und 7_gute 8_Kommentare 9_dazu.
G	Gend	18	B	6	1_Der 2_Manager 3_sucht 4_seine 5_neue 6_Kalender 7_und 8_seine 9_gestreifte 10_Kravatte.
G	Gend	18	G	6	1_Der 2_Manager 3_sucht 4_seinen 5_neuen 6_Kalender 7_und 8_seine 9_gestreifte 10_Kravatte.
G	Gend	2	B	6	1_Der 2_Wolf 3_frisst 4_das 5_dicke 6_Hasen 7_den 8_kleinen 9_Biber.
G	Gend	2	G	6	1_Der 2_Wolf 3_frisst 4_den 5_dicken 6_Hasen 7_und 8_den 9_kleinen 10_Biber.
G	Gend	20	B	5	1_Julia 2_gießt 3_den 4_blühenden 5_Pflanze 6_und 7_den 8_stacheligen 9_Kaktus.
G	Gend	20	G	5	1_Julia 2_gießt 3_die 4_blühende 5_Pflanze 6_und 7_den 8_stacheligen 9_Kaktus.
G	Gend	21	B	6	1_Der 2_Lehrer 3_hat 4_das 5_faule 6_Schüler 7_und 8_dessen 9_Eltern 10_gemahnt.
G	Gend	21	G	6	1_Der 2_Lehrer 3_hat 4_den 5_faulen 6_Schüler 7_und 8_dessen 9_Eltern 10_gemahnt.
G	Gend	22	B	5	1_Sabine 2_hängt 3_den 4_modernen 5_Poster 6_und 7_den 8_schönen 9_Rahmen 10_an 11_die 12_Wand.
G	Gend	22	G	5	1_Sabine 2_hängt 3_das 4_moderne 5_Poster 6_und 7_das 8_schönen 9_Rahmen 10_an 11_die 12_Wand.
G	Gend	23	B	5	1_Felix 2_repariert 3_seine 4_alte 5_Bett 6_und 7_seinen 8_roten 9_Schrank.
G	Gend	23	G	5	1_Felix 2_repariert 3_sein 4_altes 5_Bett 6_und 7_seinen 8_roten 9_Schrank.
G	Gend	24	B	5	1_Karen 2_notiert 3_ihren 4_tollen 5_Idee 6_und 7_einen 8_weiteren 9_Einfall.
G	Gend	24	G	5	1_Karen 2_notiert 3_ihre 4_tolle 5_Idee 6_und 7_einen 8_weiteren 9_Einfall.
G	Gend	25	B	6	1_Laura 2_wandert 3_durch 4_den 5_tiefen 6_Gras 7_und 8_den 9_matschigen 10_Sumpf.
G	Gend	25	G	6	1_Laura 2_wandert 3_durch 4_das 5_tiefe 6_Gras 7_und 8_den 9_matschigen 10_Sumpf.
G	Gend	3	B	6	1_Der 2_Spiegel 3_steht 4_am 5_gläsernen 6_Wand 7_und 8_an 9_der 10_abgeschlossenen 11_Tür.
G	Gend	3	G	7	1_Der 2_Spiegel 3_hängen 4_an 5_der 6_gläsernen 7_Wand 8_und 9_an 10_der 11_abgeschlossenen 12_Tür.
G	Gend	4	B	5	1_Philip 2_überquert 3_den 4_großen 5_Straße 6_und 7_den 8_Bürgersteig.
G	Gend	4	G	5	1_Philip 2_überquert 3_die 4_große 5_Straße 6_und 7_den 8_Bürgersteig.
G	Gend	5	B	5	1_Lisa 2_kauft 3_eine 4_schöne 5_Geschenk 6_und 7_einen 8_leckeren 9_Kuchen.
G	Gend	5	G	5	1_Lisa 2_kauft 3_ein 4_schönes 5_Geschenk 6_und 7_einen 8_leckeren 9_Kuchen.
G	Gend	6	B	8	1_Der 2_faulen 3_Äpfel 4_fallen 5_auf 6_den 7_grünen 8_Wiese 9_und 10_in 11_den 12_See.
G	Gend	6	G	8	1_Die 2_faulen 3_Äpfel 4_fallen 5_auf 6_die 7_grüne 8_Wiese 9_und 10_in 11_den 12_See.
G	Gend	7	B	7	1_Das 2_Hotel 3_liegt 4_zwischen 5_der 6_hohen 7_Bahnhof 8_und 9_dem 10_Einkaufszentrum.
G	Gend	7	G	7	1_Das 2_Hotel 3_liegt 4_zwischen 5_dem 6_hohen 7_Bahnhof 8_und 9_dem 10_Einkaufszentrum.
G	Gend	8	B	6	1_Die 2_Mutter 3_backt 4_einen 5_leckeren 6_Torte 7_und 8_einen 9_Kuchen.
G	Gend	8	G	6	1_Die 2_Mutter 3_backt 4_eine 5_leckere 6_Torte 7_und 8_einen 9_Kuchen.
G	Gend	9	B	6	1_Die 2_Oma 3_füttert 4_den 5_hungrigen 6_Baby 7_und 8_den 9_strubbeligen 10_Hund.
G	Gend	9	G	6	1_Die 2_Oma 3_füttert 4_das 5_hungrige 6_Baby 7_und 8_den 9_strubbeligen 10_Hund.
S	Sem	1	B	5	1_Die 2_Studenten 3_rühren 4_viele 5_Bücher 6_in 7_der 8_Bibliothek.
S	Sem	1	G	5	1_Die 2_Studenten 3_lesen 4_viele 5_Bücher 6_in 7_der 8_Bibliothek.
S	Sem	11	B	4	1_Christina 2_schießt 3_eine 4_Zigarette 5_nach 6_der 7_Arbeit.
S	Sem	11	G	4	1_Christina 2_raucht 3_eine 4_Zigarette 5_nach 6_der 7_Arbeit.
S	Sem	12	B	4	1_Lea 2_schlägt 3_ein 4_Bier 5_von 6_der 7_Karte 8_des 9_Restaurants.
S	Sem	12	G	4	1_Lea 2_bestellt 3_ein 4_Bier 5_von 6_der 7_Karte 8_des 9_Restaurants.
S	Sem	13	B	6	1_Anette 2_dichtet 3_jeden 4_Tag 5_zu 6_Fuß 7_zur 8_Arbeit.
S	Sem	13	G	6	1_Anette 2_geht 3_jeden 4_Tag 5_zu 6_Fuß 7_zur 8_Arbeit.
S	Sem	14	B	6	1_Gerade 2_duscht 3_die 4_Polizei 5_den 6_Bankräuber 7_beim 8_Überfall.
S	Sem	14	G	6	1_Gerade 2_ertappt 3_die 4_Polizei 5_den 6_Bankräuber 7_beim 8_Überfall.
S	Sem	15	B	4	1_Max 2_singt 3_als 4_Rechtsanwalt 5_bei 6_einer 7_großen 8_Firma.
S	Sem	15	G	4	1_Max 2_arbeitet 3_als 4_Rechtsanwalt 5_bei 6_einer 7_großen 8_Firma.
S	Sem	16	B	3	1_Sarah 2_begrüßt 3_Tee 4_mit 5_Honig 6_vor 7_dem 8_Schlafen.
S	Sem	16	G	3	1_Sarah 2_trinkt 3_Tee 4_mit 5_Honig 6_vor 7_dem 8_Schlafen.
S	Sem	17	B	3	1_Fabian 2_hört 3_Fotos 4_von 5_der 6_schönen 7_Stadt.
S	Sem	17	G	3	1_Fabian 2_macht 3_Fotos 4_von 5_der 6_schönen 7_Stadt.
S	Sem	18	B	4	1_Nina 2_heilt 3_grüne 4_Bohnen 5_in 6_ihrem 7_Garten.
S	Sem	18	G	4	1_Nina 2_pflanzt 3_grüne 4_Bohnen 5_in 6_ihrem 7_Garten.
S	Sem	19	B	5	1_Hanna 2_backt 3_ein 4_rotes 5_Kleid 6_für 7_die 8_Party.
S	Sem	19	G	5	1_Hanna 2_zieht 3_ein 4_rotes 5_Kleid 6_für 7_die 8_Party 9_an.
S	Sem	20	B	5	1_Paul 2_riecht 3_auf 4_seiner 5_Gitarre 6_ein 7_bekanntes 8_Stück.
S	Sem	20	G	5	1_Paul 2_spielt 3_auf 4_seiner 5_Gitarre 6_ein 7_bekanntes 8_Stück
S	Sem	21	B	4	1_Anton 2_spült 3_seine 4_Oma 5_zum 6_Geburtstag.
S	Sem	21	G	4	1_Anton 2_besucht 3_seine 4_Oma 5_zum 6_Geburtstag.
S	Sem	22	B	5	1_Jule 2_tippt 3_das 4_alte 5_Fahrrad 6_in 7_ihrer 8_Garage.
S	Sem	22	G	5	1_Jule 2_streicht 3_das 4_alte 5_Fahrrad 6_in 7_ihrer 8_Garage.
S	Sem	23	B	3	1_Er 2_pflanzt 3_Alkohol 4_zum 5_Vergessen 6_seine 7_Probleme.
S	Sem	23	G	3	1_Er 2_trinkt 3_Alkohol 4_zum 5_Vergessen 6_seiner 7_Probleme
S	Sem	24	B	5	1_Die 2_Reisenden 3_schneiden 4_ein 5_Auto 6_auf 7_der 8_Insel.
S	Sem	24	G	5	1_Die 2_Reisenden 3_mieten 4_ein 5_Auto 6_auf 7_der 8_Insel.
S	Sem	25	B	4	1_Die 2_Jungs 3_lesen 4_Toast 5_mit 6_Marmelade 7_zum 8_Frühstück.
S	Sem	25	G	4	1_Die 2_Jungs 3_essen 4_Toast 5_mit 6_Marmelade 7_zum 8_Frühstück.
S	Sem	26	B	4	1_Niemand 2_spülte 3_das 4_Prüfungsergebnis 5_in 6_Mathe.
S	Sem	26	G	4	1_Niemand 2_erwartete 3_das 4_Prüfungesergebnis 5_in 6_Mathe.
S	Sem	27	B	6	1_Der 2_Dieb 3_parkte 4_aus 5_dem 6_Fenster 7_des 8_Hochhauses.
S	Sem	27	G	6	1_Der 2_Dieb 3_sprang 4_aus 5_dem 6_Fenster 7_des 8_Hochhauses.
S	Sem	3	B	7	1_Der 2_Vater 3_erzählt 4_seinem 5_Sohn 6_kein 7_Geld 8_für 9_Studium 10_im 11_Ausland.
S	Sem	3	G	7	1_Der 2_Vater 3_leiht 4_seinem 5_Sohn 6_kein 7_Geld 8_für 9_ein 10_Studium 11_im 12_Ausland.
S	Sem	5	B	3	1_Anne 2_korrigiert 3_Wasser 4_für 5_die 6_Zubereitung 7_der 8_Nudeln.
S	Sem	5	G	3	1_Anne 2_kocht 3_Wasser 4_für 5_die 6_Zubereitung 7_der 8_Nudeln.
S	Sem	6	B	6	1_Die 2_Wissenschaftler 3_reden 4_mit 5_künstlichen 6_Organteilen 7_und 8_Zellen.
S	Sem	6	G	6	1_Die 2_Wissenschaftler 3_forschen 4_an	5_künstlichen 6_Organteilen 7_und 8_Zellen.
S	Sem	7	B	5	1_Die 2_Familie 3_besichtigt 4_ein 5_Flugticket 6_nach 7_Brasilien.
S	Sem	7	G	5	1_Die 2_Familie 3_bucht 4_ein 5_Flugticket 6_nach 7_Brasilien.
S	Sem	8	B	6	1_Das 2_Baby 3_taucht 4_durch 5_die 6_Küche 7_von 8_seiner 9_Oma.
S	Sem	8	G	6	1_Das 2_Baby 3_krabbelt 4_durch 5_die 6_Küche 7_von 8_seiner 9_Oma.
S	Sem	9	B	4	1_Andreas 2_heiratet 3_ein 4_Lied 5_im 6_Radio 7_seines 8_Autos.
S	Sem	9	G	4	1_Andreas 2_hört 3_ein 4_Lied 5_im 6_Radio 7_seines 8_Autos.
f	filler	1	nc	0	1_Herr 2_Müller 3_verteidigte 4_den 5_Schüler, 6_der 7_seine 8_Klassenkameraden 9_zu 10_eines 11_dummen 12_Streiches 13_überredet 14_hat.
f	filler	1	nc	0	1_Herr 2_Müller 3_verteidigte 4_den 5_Schüler, 6_der 7_seine 8_Klassenkameraden 9_zu 10_eines 11_dummen 12_Streiches 13_überredet 14_hat.
f	filler	10	ac	0	1_Der 2_Manager 3_wollte 4_unbedingt 5_den 6_Sänger 7_sprechen, 8_den 9_einiger 10_Zuhörer 11_verärgert 12_haben.
f	filler	10	ac	0	1_Der 2_Manager 3_wollte 4_unbedingt 5_den 6_Sänger 7_sprechen, 8_den 9_einiger 10_Zuhörer 11_verärgert 12_haben.
f	filler	11	ac	0	1_Der 2_Ventilator 3_kühlte 4_dem 5_Raum 6_des 7_Gebäudes, 8_den 9_die 10_Sonne 11_während 12_der 13_Sommermonate 14_stark 15_anwärmte.
f	filler	11	ac	0	1_Der 2_Ventilator 3_kühlte 4_dem 5_Raum 6_des 7_Gebäudes, 8_den 9_die 10_Sonne 11_während 12_der 13_Sommermonate 14_stark 15_anwärmte.
f	filler	12	ac	0	1_Clubmitglieder, 2_dene 3_schon 4_die 5_Goldcard 6_gegeben 7_wurde, 8_dürfen 9_jeden 10_Tag 11_in 12_der 13_Pool 14_schwimmen.
f	filler	12	ac	0	1_Clubmitglieder, 2_dene 3_schon 4_die 5_Goldcard 6_gegeben 7_wurde, 8_dürfen 9_jeden 10_Tag 11_in 12_der 13_Pool 14_schwimmen.
f	filler	13	ns	0	1_Die 2_Kamera 3_hat 4_den 5_roten 6_Knopf 7_des 8_Aufzugs, 9_der 10_gerade 11_neu 12_installiert 13_worden 14_war, 15_gedrückt.
f	filler	13	ns	0	1_Die 2_Kamera 3_hat 4_den 5_roten 6_Knopf 7_des 8_Aufzugs, 9_der 10_gerade 11_neu 12_installiert 13_worden 14_war, 15_gedrückt.
f	filler	14	ns	0	1_Robert 2_konnte 3_nichts 4_von 5_der 6_Tafel 7_weinen, 8_die 9_gerade 10_frisch 11_geputzt 12_worden 13_war.
f	filler	14	ns	0	1_Robert 2_konnte 3_nichts 4_von 5_der 6_Tafel 7_weinen, 8_die 9_gerade 10_frisch 11_geputzt 12_worden 13_war.
f	filler	15	ns	0	1_Boris 2_ging 3_zur 4_neuen 5_Kegelbahn, 6_die 7_der 8_Bürgermeister 9_in 10_Auftrag 11_gegeben 12_hatte, 13_um 14_zu 15_schnupfen.
f	filler	15	ns	0	1_Boris 2_ging 3_zur 4_neuen 5_Kegelbahn, 6_die 7_der 8_Bürgermeister 9_in 10_Auftrag 11_gegeben 12_hatte, 13_um 14_zu 15_schnupfen.
f	filler	16	ns	0	1_Das 2_Fussballfeld, 3_das 4_gerade 5_neu 6_besät 7_worden 8_war, 9_verdaut 10_die 11_Spieler 12_des 13_Teams.
f	filler	16	ns	0	1_Das 2_Fussballfeld, 3_das 4_gerade 5_neu 6_besät 7_worden 8_war, 9_verdaut 10_die 11_Spieler 12_des 13_Teams.
f	filler	17	ns	0	1_Der 2_Vorhang 3_schrieb 4_einen 5_Brief 6_an 7_die 8_Familie, 9_die 10_gerade 11_umgezogen 12_war.
f	filler	17	ns	0	1_Der 2_Vorhang 3_schrieb 4_einen 5_Brief 6_an 7_die 8_Familie, 9_die 10_gerade 11_umgezogen 12_war.
f	filler	18	ns	0	1_Das 2_Fahrrad 3_küsst 4_die 5_gelbe 6_Ente, 7_die 8_schon 9_viel 10_gesehen 11_hatte, 12_nach 13_ihrer 14_Hochzeit.
f	filler	18	ns	0	1_Das 2_Fahrrad 3_küsst 4_die 5_gelbe 6_Ente, 7_die 8_schon 9_viel 10_gesehen 11_hatte, 12_nach 13_ihrer 14_Hochzeit.
f	filler	19	as	0	1_Die 2_Mutter 3_berechnet 4_den 5_Teppich, 6_den 7_sie 8_auf 9_Amazon 10_bestellt 11_hatte, 12_für 13_das 14_Keks.
f	filler	19	as	0	1_Die 2_Mutter 3_berechnet 4_den 5_Teppich, 6_den 7_sie 8_auf 9_Amazon 10_bestellt 11_hatte, 12_für 13_das 14_Keks.
f	filler	2	nc	0	1_Frau 2_Maier 3_saß 4_in 5_der 6_gleiche 7_Büro 8_wie 9_der 10_Kollege, 11_der 12_alle 13_seine 14_Vorgesetzten 15_erfolgreich 16_vor 17_zuviel 18_Leichtsinn 19_gewarnt 20_hat.
f	filler	2	nc	0	1_Frau 2_Maier 3_saß 4_in 5_der 6_gleiche 7_Büro 8_wie 9_der 10_Kollege, 11_der 12_alle 13_seine 14_Vorgesetzten 15_erfolgreich 16_vor 17_zuviel 18_Leichtsinn 19_gewarnt 20_hat.
f	filler	20	as	0	1_Die 2_Krokodile 3_prüften 4_den 5_neuen 6_Ferseher 7_mit 8_dem 9_Gutschein, 10_den 11_sie 12_von 13_den 14_Zoobesuchern 15_bekommen 16_hatten.
f	filler	20	as	0	1_Die 2_Krokodile 3_prüften 4_den 5_neuen 6_Ferseher 7_mit 8_dem 9_Gutschein, 10_den 11_sie 12_von 13_den 14_Zoobesuchern 15_bekommen 16_hatten.
f	filler	21	as	0	1_Die 2_Eier 3_waren 4_beeindruckt 5_von 6_den 7_bunten 8_Versprechungen, 9_die 10_der 11_Weihnachtsmann 12_gemacht 13_hatte.
f	filler	21	as	0	1_Die 2_Eier 3_waren 4_beeindruckt 5_von 6_den 7_bunten 8_Versprechungen, 9_die 10_der 11_Weihnachtsmann 12_gemacht 13_hatte.
f	filler	22	as	0	1_Das 2_Museum 3_sollte 4_für 5_den 6_Frosch, 7_den 8_die 9_Kanzlerin 10_gestern 11_geküsst 12_hatte, 13_länger 14_geöffnet 15_sein.
f	filler	22	as	0	1_Das 2_Museum 3_sollte 4_für 5_den 6_Frosch, 7_den 8_die 9_Kanzlerin 10_gestern 11_geküsst 12_hatte, 13_länger 14_geöffnet 15_sein.
f	filler	23	as	0	1_Die 2_neuen 3_Nachbarn, 4_die 5_wir 6_am 7_Sonntag 8_das 9_erste 10_mal 11_getroffen 12_haben, 13_haben 14_ihre 15_Ameise 16_rasiert.
f	filler	23	as	0	1_Die 2_neuen 3_Nachbarn, 4_die 5_wir 6_am 7_Sonntag 8_das 9_erste 10_mal 11_getroffen 12_haben, 13_haben 14_ihre 15_Ameise 16_rasiert.
f	filler	24	as	0	1_Ich 2_habe 3_für 4_meinen 5_neuen 6_Schuh, 7_den 8_mir 9_meine 10_Mutter 11_zum 12_Geburtstag 13_geschenkt 14_hat, 15_Pizza 16_gebacken.
f	filler	24	as	0	1_Ich 2_habe 3_für 4_meinen 5_neuen 6_Schuh, 7_den 8_mir 9_meine 10_Mutter 11_zum 12_Geburtstag 13_geschenkt 14_hat, 15_Pizza 16_gebacken.
f	filler	3	nc	0	1_Renate 2_hasste 3_den 4_Manager, 5_der 6_einige 7_Geschäftsfreunde 8_auf 9_des 10_Festes 11_ziemlich 12_brüskiert 13_hat.
f	filler	3	nc	0	1_Renate 2_hasste 3_den 4_Manager, 5_der 6_einige 7_Geschäftsfreunde 8_auf 9_des 10_Festes 11_ziemlich 12_brüskiert 13_hat.
f	filler	4	nc	0	1_Wie 2_zu 3_lesen 4_war, 5_entließ 6_man 7_den 8_Anwalt, 9_der 10_dem 11_Richter 12_aufs 13_gröbste 14_beleidigt 15_hat.
f	filler	4	nc	0	1_Wie 2_zu 3_lesen 4_war, 5_entließ 6_man 7_den 8_Anwalt, 9_der 10_dem 11_Richter 12_aufs 13_gröbste 14_beleidigt 15_hat.
f	filler	5	nc	0	1_Alle 2_wollten 3_schon 4_gehen, 5_da 6_erzählte 7_der 8_Nachbar, 9_der 10_den 11_Stadtrate 12_endlich 13_angeschrieben 14_hat, 15_über 16_seine 17_Probleme 18_mit 19_die 20_neue 21_Verordnung.
f	filler	5	nc	0	1_Alle 2_wollten 3_schon 4_gehen, 5_da 6_erzählte 7_der 8_Nachbar, 9_der 10_den 11_Stadtrate 12_endlich 13_angeschrieben 14_hat, 15_über 16_seine 17_Probleme 18_mit 19_die 20_neue 21_Verordnung.
f	filler	6	nc	0	1_Der 2_Sportler, 3_die 4_einige 5_Trainer 6_viel 7_zu 8_spät 9_benachrichtigt 10_hat, 11_kam 12_heute 13_zu 14_spät 15_zu 16_der 17_Training.
f	filler	6	nc	0	1_Der 2_Sportler, 3_die 4_einige 5_Trainer 6_viel 7_zu 8_spät 9_benachrichtigt 10_hat, 11_kam 12_heute 13_zu 14_spät 15_zu 16_der 17_Training.
f	filler	7	ac	0	1_Der 2_Student, 3_den 4_einige 5_der 6_Professoren 7_nun 8_endlich 9_überzeugt 10_haben, 11_ist 12_in 13_die 14_Mensa 15_sehr 16_populär.
f	filler	7	ac	0	1_Der 2_Student, 3_den 4_einige 5_der 6_Professoren 7_nun 8_endlich 9_überzeugt 10_haben, 11_ist 12_in 13_die 14_Mensa 15_sehr 16_populär.
f	filler	8	ac	0	1_Der 2_Kassierer, 3_den 4_einige 5_der 6_Kollegen 7_mehrmals 8_belogen 9_haben, 10_denkt 11_darüber 12_nach, 13_sich 14_einem 15_neuen 16_Job 17_zu 18_suchen.
f	filler	8	ac	0	1_Der 2_Kassierer, 3_den 4_einige 5_der 6_Kollegen 7_mehrmals 8_belogen 9_haben, 10_denkt 11_darüber 12_nach, 13_sich 14_einem 15_neuen 16_Job 17_zu 18_suchen.
f	filler	9	ac	0	1_Alle 2_redeten 3_heute 4_nur 5_von 6_dem 7_Kellner, 8_den 9_einige 10_der 11_Gäste 12_schamlos 13_betrogen 14_haben.
f	filler	9	ac	0	1_Alle 2_redeten 3_heute 4_nur 5_von 6_dem 7_Kellner, 8_den 9_einige 10_der 11_Gäste 12_schamlos 13_betrogen 14_haben.
r	RC	01	a	11	1_Die 2_Schülerin, 3_die 4_einige 5_der 6_Schüler 7_von 8_einer 9_Dummheit 10_abgehalten 11_haben, 12_hat 13_gestern 14_mit 15_Maria 16_gesprochen.
r	RC	01	n	11	1_Die 2_Schülerin, 3_die 4_einige 5_der 6_Schüler 7_von 8_einer 9_Dummheit 10_abgehalten 11_hat, 12_hat 13_gestern 14_mit 15_Maria 16_gesprochen.
r	RC	03	a	10	1_Die 2_Nachbarin, 3_die 4_einige 5_der 6_Mieter 7_auf 8_Schadenersatz 9_verklagt 10_haben, 11_hat 12_sich 13_gestern 14_mit 15_Angelika 16_getroffen.
r	RC	03	n	10	1_Die 2_Nachbarin, 3_die 4_einige 5_der 6_Mieter 7_auf 8_Schadenersatz 9_verklagt 10_hat, 11_hat 12_sich 13_gestern 14_mit 15_Angelika 16_getroffen.
r	RC	04	a	10	1_Die 2_Lehrerin, 3_die 4_einige 5_der 6_Anwesenden 7_zur 8_Weißglut 9_gereizt 10_haben, 11_hat 12_gerade 13_mit 14_der 15_Direktorin 16_telefoniert.
r	RC	04	n	10	1_Die 2_Lehrerin, 3_die 4_einige 5_der 6_Anwesenden 7_zur 8_Weißglut 9_gereizt 10_hat, 11_hat 12_gerade 13_mit 14_der 15_Direktorin 16_telefoniert.
r	RC	05	a	11	1_Die 2_Nichte, 3_die 4_zwei 5_Tanten 6_für 7_Sonntagnachmittag 8_zum 9_Tee 10_eingeladen 11_haben, 12_traf 13_neulich 14_meinen 15_Mann.
r	RC	05	n	11	1_Die 2_Nichte, 3_die 4_zwei 5_Tanten 6_für 7_Sonntagnachmittag 8_zum 9_Tee 10_eingeladen 11_hat, 12_traf 13_neulich 14_meinen 15_Mann.
r	RC	06	a	12	1_Die 2_Schülerin, 3_die 4_fast 5_alle 6_Lehrer 7_mit 8_einigen 9_unangenehmen 10_Tatsachen 11_konfrontiert 12_haben, 13_kannte 14_meinen 15_Vater 16_gut.
r	RC	06	n	12	1_Die 2_Schülerin, 3_die 4_fast 5_alle 6_Lehrer 7_mit 8_einigen 9_unangenehmen 10_Tatsachen 11_konfrontiert 12_hat, 13_kannte 14_meinen 15_Vater 16_gut.
r	RC	07	a	10	1_Die 2_Mieterin, 3_die 4_einige 5_der 6_Nachbarskinder 7_des 8_Diebstahls 9_bezichtigt 10_haben, 11_kam 12_mit 13_niemandem 14_gut 15_zurecht.
r	RC	07	n	10	1_Die 2_Mieterin, 3_die 4_einige 5_der 6_Nachbarskinder 7_des 8_Diebstahls 9_bezichtigt 10_hat, 11_kam 12_mit 13_niemandem 14_gut 15_zurecht.
r	RC	09	a	11	1_Die 2_Studentin, 3_die 4_ihre 5_Geschwister 6_vor 7_dem 8_schweren 9_Sturm 10_beschützt 11_haben, 12_geht 13_gerne 14_alleine 15_am 16_Strand 17_spazieren.
r	RC	09	n	11	1_Die 2_Studentin, 3_die 4_ihre 5_Geschwister 6_vor 7_dem 8_schweren 9_Sturm 10_beschützt 11_hat, 12_geht 13_gerne 14_alleine 15_am 16_Strand 17_spazieren.
r	RC	10	a	11	1_Die 2_Reiseteilnehmerin, 3_die 4_einige 5_der 6_Mitreisenden 7_von 8_Anfang 9_an 10_gemieden 11_haben, 12_sprach 13_gestern 14_mit 15_Helga.
r	RC	10	n	11	1_Die 2_Reiseteilnehmerin, 3_die 4_einige 5_der 6_Mitreisenden 7_von 8_Anfang 9_an 10_gemieden 11_hat, 12_sprach 13_gestern 14_mit 15_Helga.
r	RC	11	a	11	1_Das 2_Mädchen, 3_das 4_einige 5_der 6_Mitschüler 7_von 8_den 9_Hausaufgaben 10_abgelenkt 11_haben, 12_war 13_oft 14_zu 15_Streichen 16_aufgelegt.
r	RC	11	n	11	1_Das 2_Mädchen, 3_das 4_einige 5_der 6_Mitschüler 7_von 8_den 9_Hausaufgaben 10_abgelenkt 11_hat, 12_war 13_oft 14_zu 15_Streichen 16_aufgelegt.
r	RC	12	a	12	1_Das 2_Kind, 3_das 4_einige 5_der 6_Kinder 7_um 8_ein 9_Stück 10_Kuchen 11_gebeten 12_haben, 13_ist 14_neu 15_in 16_unserer 17_Nachbarschaft.
r	RC	12	n	12	1_Das 2_Kind, 3_das 4_einige 5_der 6_Kinder 7_um 8_ein 9_Stück 10_Kuchen 11_gebeten 12_hat, 13_ist 14_neu 15_in 16_unserer 17_Nachbarschaft.
r	RC	13	a	11	1_Die 2_Stürmerin, 3_die 4_einige 5_der 6_Mitspielerinnen 7_zu 8_größerer 9_Anstrengung 10_ermahnt 11_haben, 12_wollte 13_den 14_Schiedsrichter 15_anrufen.
r	RC	13	n	11	1_Die 2_Stürmerin, 3_die 4_einige 5_der 6_Mitspielerinnen 7_zu 8_größerer 9_Anstrengung 10_ermahnt 11_hat, 12_wollte 13_den 14_Schiedsrichter 15_anrufen.
r	RC	14	a	12	1_Die 2_Mitbewohnerin, 3_die 4_einige 5_der 6_Studenten 7_an 8_die 9_bevorstehende 10_Klausur 11_erinnert 12_haben, 13_saß 14_in 15_der 16_WG-Küche 17_und 18_lernte.
r	RC	14	n	12	1_Die 2_Mitbewohnerin, 3_die 4_einige 5_der 6_Studenten 7_an 8_die 9_bevorstehende 10_Klausur 11_erinnert 12_hat, 13_saß 14_in 15_der 16_WG-Küche 17_und 18_lernte.
r	RC	16	a	10	1_Die 2_Schriftstellerin, 3_die 4_einige 5_der 6_Kritiker 7_überhaupt 8_nicht 9_gemocht 10_haben, 11_wollte 12_noch 13_mehr 14_Bücher 15_schreiben.
r	RC	16	n	10	1_Die 2_Schriftstellerin, 3_die 4_einige 5_der 6_Kritiker 7_überhaupt 8_nicht 9_gemocht 10_hat, 11_wollte 12_noch 13_mehr 14_Bücher 15_schreiben.
r	RC	17	a	14	1_Die 2_Dirigentin, 3_die 4_viele 5_von 6_den 7_Musikern 8_schon 9_mehr 10_als 11_nur 12_einmal 13_versetzt 14_hat, 15_hat 16_der 17_Lokalzeitung 18_ein 19_Interview 20_gegeben.
r	RC	17	n	14	1_Die 2_Dirigentin, 3_die 4_viele 5_von 6_den 7_Musikern 8_schon 9_mehr 10_als 11_nur 12_einmal 13_versetzt 14_hat, 15_hat 16_der 17_Lokalzeitung 18_ein 19_Interview 20_gegeben.
r	RC	19	a	9	1_Die 2_Reporterin, 3_die 4_einige 5_von 6_den 7_Polizisten 8_fotografiert 9_haben, 10_traf 11_sich 12_noch 13_am 14_Nachmittag 15_mit 16_ihrem 17_Chef.
r	RC	19	n	9	1_Die 2_Reporterin, 3_die 4_einige 5_von 6_den 7_Polizisten 8_fotografiert 9_hat, 10_traf 11_sich 12_noch 13_am 14_Nachmittag 15_mit 16_ihrem 17_Chef.
r	RC	20	a	10	1_Die 2_Moderatorin, 3_die 4_einige 5_der 6_Kandidaten 7_im 8_Hotel 9_erwartet 10_haben, 11_kam 12_als 13_allerletztes 14_an.
r	RC	20	n	10	1_Die 2_Moderatorin, 3_die 4_einige 5_der 6_Kandidaten 7_im 8_Hotel 9_erwartet 10_hat, 11_kam 12_als 13_allerletztes 14_an.
r	RC	22	a	10	1_Die 2_Wirtin, 3_die 4_ihre 5_Stammgäste 6_über 7_Jahre 8_hinweg 9_tyrannisiert 10_haben, 11_ist 12_vor 13_kurzem 14_verstorben.
r	RC	22	n	10	1_Die 2_Wirtin, 3_die 4_ihre 5_Stammgäste 6_über 7_Jahre 8_hinweg 9_tyrannisiert 10_hat, 11_ist 12_vor 13_kurzem 14_verstorben.
r	RC	23	a	11	1_Die 2_Vorgesetzte, 3_die 4_einige 5_der 6_Mitarbeiter 7_noch 8_nicht 9_oft 10_gesehen 11_haben, 12_sitzt 13_am 14_Tisch 15_nebenan.
r	RC	23	n	11	1_Die 2_Vorgesetzte, 3_die 4_einige 5_der 6_Mitarbeiter 7_noch 8_nicht 9_oft 10_gesehen 11_hat, 12_sitzt 13_am 14_Tisch 15_nebenan.
r	RC	24	a	12	1_Die 2_Psychologin, 3_die 4_viele 5_der 6_Drogenabhängigen 7_seit 8_langem 9_ziemlich 10_gut 11_gekannt 12_haben, 13_will 14_eine 15_Organisation 16_zur 17_Reintegration 18_dieser 19_Menschen 20_gründen.
r	RC	24	n	12	1_Die 2_Psychologin, 3_die 4_viele 5_der 6_Drogenabhängigen 7_seit 8_langem 9_ziemlich 10_gut 11_gekannt 12_hat, 13_will 14_eine 15_Organisation 16_zur 17_Reintegration 18_dieser 19_Menschen 20_gründen.
r	RC	25	a	13	1_Der 2_Einbrecherin, 3_die 4_einige 5_der 6_Mitangeklagten 7_noch 8_vor 9_der 10_Verhandlung 11_schwer 12_belastet 13_haben, 14_hat 15_gestern 16_mit 17_ihrem 18_Anwalt 19_gesprochen.
r	RC	25	n	13	1_Der 2_Einbrecherin, 3_die 4_einige 5_der 6_Mitangeklagten 7_noch 8_vor 9_der 10_Verhandlung 11_schwer 12_belastet 13_hat, 14_hat 15_gestern 16_mit 17_ihrem 18_Anwalt 19_gesprochen.
r	RC	27	a	13	1_Die 2_Professorin, 3_die 4_einige 5_der 6_Dozenten 7_mehrmals 8_auf 9_die 10_bevorstehenden 11_Prüfungen 12_hingewiesen 13_haben, 14_bietet 15_morgen 16_eine 17_Sprechstunde 18_an.
r	RC	27	n	13	1_Die 2_Professorin, 3_die 4_einige 5_der 6_Dozenten 7_mehrmals 8_auf 9_die 10_bevorstehenden 11_Prüfungen 12_hingewiesen 13_hat, 14_bietet 15_morgen 16_eine 17_Sprechstunde 18_an.
r	RC	28	a	11	1_Die 2_Trainerin, 3_die 4_einige 5_der 6_Reporter 7_an 8_der 9_Arbeit 10_gehindert 11_haben, 12_war 13_gestern 14_im 15_Radio 16_zu 17_hören.
r	RC	28	n	11	1_Die 2_Trainerin, 3_die 4_einige 5_der 6_Reporter 7_an 8_der 9_Arbeit 10_gehindert 11_hat, 12_war 13_gestern 14_im 15_Radio 16_zu 17_hören.
r	RC	31	a	9	1_Die 2_Ministerin, 3_die 4_viele 5_der 6_Diplomaten 7_einfach 8_ignoriert 9_haben, 10_zeigte 11_sich 12_beim 13_Sektempfang 14_von 15_ihrer 16_besten 17_Seite.
r	RC	31	n	9	1_Die 2_Ministerin, 3_die 4_viele 5_der 6_Diplomaten 7_einfach 8_ignoriert 9_hat, 10_zeigte 11_sich 12_beim 13_Sektempfang 14_von 15_ihrer 16_besten 17_Seite.
r	RC	32	a	9	1_Erikas 2_Freundin, 3_die 4_einige 5_der 6_Popstars 7_einfach 8_angesprochen 9_haben, 10_war 11_nach 12_dem 13_Konzert 14_ganz 15_aufgeregt 16_und 17_hatte 18_Tränen 19_in 20_den 21_Augen.
r	RC	32	n	9	1_Erikas 2_Freundin, 3_die 4_einige 5_der 6_Popstars 7_einfach 8_angesprochen 9_hat, 10_war 11_nach 12_dem 13_Konzert 14_ganz 15_aufgeregt 16_und 17_hatte 18_Tränen 19_in 20_den 21_Augen.
