# Supplementary material for: The Frequency of Rapid Pupil Dilations as a Measure of Linguistic Processing Difficulty
Source: PLoS One. 2016 Jan 22;11(1):e0146194. doi: 10.1371/journal.pone.0146194 (PMC4723154; doi:10.1371/journal.pone.0146194)
Supplement: S2 Text — (TXT) [file pone.0146194.s003.txt]

name	type	context	carrier	connector	sentence	questionpresent	question	correct	wav	bmp
1BIa	item	Steffen denkt Ÿber einen kleinen Snack nach.	"Er hat grade Lust, etwas Salziges zu essen."	Trotzdem	holt er sich aus der Kueche die appetitliche Waffel.	yes	Isst Steffen etwas Suesses?	yes	1BIa.wav	item1.bmp
2AIb	item	Peter will seine Geburtstagsgeschenke ausprobieren.	"Papa erlaubt Peter, etwas Leises zu spielen."	Deswegen	schnappt sich Peter erstmal das unbenutzte Puzzle.	yes	Spielt Peter etwas Leises?	yes	2AIb.wav	item2.bmp
3AIIa	item	Herr Dreifuss geht in der Mittagspause zum Imbiss. 	Er wollte heute mal vegetarisch essen.	Trotzdem	bestellt er sich schlie§lich die hausgemachte Bratwurst	yes	Isst Herr Dreifuss heute Fleisch?	yes	3AIIa.wav	item3.bmp
4AIIb	item	"Katja ueberlegt, wie sie heute zur Arbeit fahren soll. "	Es sieht gerade nach sehr schlechtem Wetter aus.	Trotzdem	entscheidet sie sich fuer den immer praktischen Roller.	yes	Faehrt Katja mit einem regengeeigneten Transportmittel zur Arbeit?	no	4AIIb.wav	item4.bmp
5BIa	item	"Der Barkeeper fragt Sonja, was sie bestellen moechte."	Sie hat wenig Lust etwas Alkoholisches zu trinken.	Trotzdem	bestellt sie sich fršhlich einen erfrischenden Cocktail.	yes	Trinkt Sonja in der Bar Alkohol?	yes	5BIa.wav	item5.bmp
6BIb	item	Im Moebelhaus sucht Carsten nach neuen Mšbeln.	Er muss dringend eine Kuecheneinrichtung finden.	Trotzdem	sucht er zunaechst mal eine schšn moderne Kommode aus.	yes	Geht Carsten als erstes in die Schlafzimmerabteilung?	yes	6BIb.wav	item6.bmp
7BIIa	item	Sarah steht ratlos vor ihrem vollen Kleiderschrank.	Auf der Wanderung spaeter koennte es sehr warm werden.	Deswegen	zieht sie am Ende schnell ihren allerneuesten Rock an.	yes	Entscheidet sich Sarah fuer ein ausflugsgeeignetes Kleidungsstueck?	yes	7BIIa.wav	item7.bmp
8BIIb	item	"Tanja hat keine Zeit, die ganze Wohnung zu putzen."	Wirklich noetig braucht die KŸche eine Reinigung.	Deswegen	macht sie sich hektisch an den recht dreckigen Kuehlschrank.	yes	Putzt Tanja das Badezimmer?	no	8BIIb.wav	item8.bmp
9AIa	item	Frau Weber sucht ein Geschenk fuer ihren Mann.	Er koennte neue Winterkleidung gebrauchen.	Deswegen	kauft sie voll Ÿberzeugt einen hochwertigen Schal.	yes	Kauft Frau Weber ihrem Mann Winterkleidung?	yes	9AIa.wav	item9.bmp
10AIb	item	Harald hat heute einen freien Nachmittag zu Hause.	"Er wuerde gerne mal wieder lesen, ganz in Ruhe."	Deswegen	holt er sich gut gelaunt seine sehr geliebte Zeitung.	yes	Verbringt Harald den Nachmittag mit Lesen?	yes	10AIb.wav	item10.bmp
11BIIa	item	Tina muss ihrem 2jŠhrigen Neffen etwas zu essen geben.	Er isst im Moment knackige Sachen am liebsten.	Daher	holt sie ihm jetzt schnell eine grad gekaufte Karotte zu.	yes	Holt Tina ihrem Neffen etwas Weiches?	no	11BIIa.wav	item11.bmp
12AIIb	item	Cecilia beschliesst schon einmal ihre Sachen packen.	Vermutlich wŠre ein kleines GepŠckstŸck sinnvoll. 	Dennoch	verstaut sie nun alles in der schšn robusten Reisetasche.	yes	Nimmt Cecilia ein kleines Gepaeckstueck mit?	no	12AIIb.wav	item12.bmp
13BIa	item	"Timmy ist langweilig, er weiss nicht was er machen soll."	"Seine Mutter schlaegt ihm vor, drinnen zu spielen."	Dennoch	entscheidet er sich gelangweilt fuer die gute alte Schaukel.	yes	Spielt Timmy draussen?	yes	13BIa.wav	item13.bmp
14BIb	item	Die Muellers wollen sich endlich ein Haustier anschaffen.	"Frau Mueller moechte ein Tier, das weiche Haare hat."	Dennoch	kaufen sie sich schlie§lich eine gezŸchtete Schildkroete.	yes	Kaufen sich die Muellers ein haariges Tier?	no	14BIb.wav	item14.bmp
15BIIa	item	"Leoni fragt sich, als was sie sich Karneval verkleiden soll."	Sie mochte immer schon Essens-KostŸme gerne.	Daher	moechte sie dieses Mal ein richtig frecher Brokkoli sein.	yes	Sucht sich Leoni ein Tierkostuem aus?	no	15BIIa.wav	item15.bmp
16BIIb	item	"In der Pause ueberlegt Hagen, was er essen moechte."	Es sollte am besten etwas Saettigendes sein.	Daher	besorgt er sich im Laden einen recht guenstigen Doener.	yes	Isst Hagen in der Pause etwas Leichtes?	no	16BIIb.wav	item16.bmp
17AIa	item	"Die Kinder Ÿberlegen, was sie nun im Zoo sehen wollen."	Frank findet die groesseren Tiere am spannensten.	Daher	besuchen sie zunaechst den sehr beliebten Elefanten.	yes	Gehen die Kinder als naechstes zu einem grossen Tier?	yes	17AIa.wav	item17.bmp
18AIb	item	Der Zirkusdirektor moechte eine neue Nummer aufnehmen.	Viele Zuschauer moegen die Tiere am liebsten.	Daher	denkt er schon lŠnger an eine ungewoehnliche Schlange.	yes	Entscheidet sich der Zirkusdirektor fuer eine neue Tiernummer?	yes	18AIb.wav	item18.bmp
19AIIa	item	Tom und Kim wuenschen sich Haushaltsgegenstaende.	Besonders brauchen sie Elektrogeraete fuer die Kueche.	Dennoch	schenkt Tante Maria ihnen einen kostenspieligen Bilderrahmen.	yes	Schenkt Tante Maria dem Paar ein elektrisches Kuechengeraet?	no	19AIIa.wav	item19.bmp
20AIIb	item	"Herr Thronemann hat Lust, sich Musikinstrument zu kaufen."	Er mochte schon immer gerne Blasinstrumente.	Dennoch	denkt er ernsthaft ueber ein reduziertes Klavier nach.	yes	Kauft sich Herr Thronemann ein Blasinstrument?	no	20AIIb.wav	item20.bmp
f01	filler	"Robert ueberlegt, wo er gerne sein Buch lesen moechte."	Ihm hat das Cafe am Markt das letzte Mal gut gefallen.	Zunaechst	setzt er sich aber in den hŸbschen kleinen Park.	yes	Geht Robert als erstes in ein Cafe?	no	f01.wav	01.bmp
f02	filler	Regine moeche heute mal wieder etwas Sport treiben.	Es ist ziemlich ungemŸtlich und stŸrmisch draussen.	Vielleicht	geht sie einfach in die alte Kletterhalle in der NŠhe.	yes	"ueberlegt Regine, heute klettern zu gehen?"	yes	f02.wav	02.bmp
f03	filler	"Frau Selig muss Einkaeufe erledigen, hat aber wenig Zeit."	FŸr den Auflauf braucht sie spŠter sicher Kartoffeln.	Zunaechst	faehrt sie also schleunigst zum naechsten Bauern.	yes	Macht Frau Selig spaeter eine Suppe?	no	f03.wav	03.bmp
f04	filler	Im Kindergarten gibt es viele verschieden Spielsachen.	Frederik moechte mit den Baukloetzen spielen.	Spaeter	geht er bestimmt noch in die gemuetliche Bastelecke.	yes	Wird Frederik heute wahrscheinlich noch basteln?	yes	f04.wav	04.bmp
f05	filler	Der Chef ist nicht zufrieden mit der Praesentation.	"Herr Schuster verspricht, bessere Folien vorzubereiten."	Zum Beispiel	die Tabellen koennten um einiges schoener aussehen.	yes	"Sind die Tabellen das einzige, was Herr Schuster verbessern koennte?"	no	f05.wav	05.bmp
f06	filler	Es sind Sommerferien und die Kinder langweilen sich.	Es regnet wieder und das Freibad ist geschlossen.	Auch	der Park macht bei dem Wetter nicht sehr viel Spass.	yes	Finden die Kinder das Wetter bloed?	yes	f06.wav	06.bmp
f07	filler	Matze findet seine neue Mathematik-Lehrerin bloed.	Sie gibt dauernd viel zu viele Hausaufgaben auf.	Zum Beispiel	"gestern, als er doch unbedingt Fussball spielen wollte."	yes	Hat Matze sich ueber seinen Fussballtrainer geaergert?	no	f07.wav	07.bmp
f08	filler	Sandra laesst sich erschoepft auf das Sofa fallen.	Sie muss sich jetzt erstmal ein bisschen ausruhen.	Spaeter	will sie wohl mit Freunden in das neue Kino gehen.	yes	"Kann es sein, dass Sandra heute noch einen Film sieht?"	yes	f08.wav	08.bmp
f09	filler	Herr Lerst moechte sich ein neues Auto anschaffen.	Der Verkaeufer empfiehlt besonders die teuren Modelle.	Vielleicht	nimmt Herr Lerst demnŠchst einen gebrauchten Mercedes.	yes	Hat sich Herr Lerst letzte Woche einen Mercedes gekauft?	no	f09.wav	09.bmp
f10	filler	Die Opernproben laufen heute wirklich schleppend.	Der Regisseur bittet um etwas mehr Engagement.	Auch	der beruehmte Solist ist schon wieder schlecht vorbereitet.	yes	Sollte der Solist sich besser vorbereiten?	yes	f10.wav	10.bmp
f11	filler	"Jana hat Lust, mal wieder etwas Leckeres zu backen."	Die Kollegen wuerden sich ueber einen Kuchen freuen.	Gerade	die saftige Schokoladentarte hat neulich allen geschmeckt.	yes	Lieben die Kollegen Janas selbstgebackene Pizza?	no	f11.wav	11.bmp
f12	filler	Chris und Kathi sind schon wieder zu frueh geweckt worden.	Die Bauarbeiten am Dach sind wirklich anstrengend.	Besonders	der laute Presslufthammer raubt ihnen den letzten Nerv.	yes	Sind Chris und Kathi schon oefter von Bauarbeiten gestoert worden?	yes	f12.wav	12.bmp
f13	filler	Die Schueler machen morgen einen Ausflug in den Wald.	Sie sollen fŸr den Biologie-Unterricht Blaetter sammeln.	Spaeter	duerfen sie aber noch auf den grossen Abenteuerspielplatz.	yes	Gehen die Kinder als erstes auf den Abenteuerspielplatz?	no	f13.wav	13.bmp
f14	filler	"Kai grŸbelt, welche Suessspeise er sich kaufen soll."	Leider sind die Donuts schon restlos ausverkauft.	Aber	er isst ja auch gerne mal einen saftigen Schokomuffin.	yes	Mag Kai auch manchmal Muffins?	yes	f14.wav	14.bmp
f15	filler	"Tobias aergert sich, weil der Zug zur Arbeit nicht kommt."	Er hat in letzter Zeit sehr viele Verspaetungen erlebt.	Zum Beispiel	bei seiner Reise nach Paris am vorletzten Samstag.	yes	War der Zug nach Frankreich puenktlich?	no	f15.wav	15.bmp
f16	filler	Kater Kasimir macht sich wieder mal einen entspannten Tag.	Er streunt ein paar Stunden durch die Nachbarschaft.	Spaeter	macht er es sich vor dem warmen Kamin gemuetlich.	yes	Geht Kasimir zuerst nach draussen?	yes	f16.wav	16.bmp
f17	filler	"Die Mutter weiss nicht, was sie am besten kochen soll."	Pfannekuchen wuerden schnell gehen allen schmecken.	Aber	hat es auch lange keinen gesunden Eintopf mehr gegeben.	yes	"Hat die Mutter entschieden, Pfannekuchen zu machen?"	no	f17.wav	17.bmp
f18	filler	Der Arzt ueberdenkt die passenste Behandlungsmethode	Krankengymnastik sollte das die Muskeln stŠrken.	Zunaechst	sollte der Patient aber leichte Tabletten einnehmen.	yes	Verschreibt der Arzt verschiedene Dinge?	yes	f18.wav	18.bmp
f19	filler	"Dirk und Paul ueberlegten, wann sie in nach oesterreich fahren."	Dirk fand das Wetter sei im Juni eindeutig am besten.	Besonders	fuer lange Wanderungen waere der Zeitpunkt guenstig.	yes	Wollen Dirk und Paul im Urlaub hauptsaechlich im See schwimmen?	no	f19.wav	19.bmp
f20	filler	Die Politiker streiten heftig ueber Sparmassnahmen.	Frau Weiss will keine Kuerzungen im Bildungsbereich.	Besonders	die Streichung von Lehrerstellen kommt gar nicht in Frage.	yes	Werden Kuerzungen im Bildungsbereich diskutiert?	yes	f20.wav	20.bmp
f21	filler	Susanna braucht eine Menge neuer Kleidungsstuecke.	Besonders aus ihren Oberteilen ist sie heraus gewachsen.	Gerade	die warmen Winterpullover haben alle zu kurze aermel.	no	none	na	f21.wav	21.bmp
f22	filler	Christian kocht heute abend fuer seine besten Freunde.	Er will auf jeden Fall eine leckere Lasagne machen.	Vielleicht	gab es als Beilage noch einen frischen grŸnen Salat.	no	none	na	f22.wav	22.bmp
f23	filler	Andre hilft Kathi und Mario beim Umzug in die neue Wohnung.	Es muessen noch saemtliche Moebel aufgebaut werden.	Zunaechst	nagelt er ein sperriges Regal fŸr das Wohnzimmer zusammen.	no	none	na	f23.wav	23.bmp
f24	filler	Fuer die Party kauft Hendrik im Getraenkemarkt ein.	Er braucht noch mehrere verschiedene Alkoholsorten.	Besonders	ein paar Flaschen guter Wein durften spaeter nicht fehlen.	no	none	na	f24.wav	24.bmp
f25	filler	Sven treibt im Urlaub gerne viel Sport an der frischen Luft.	Besonders Strandsportarten machen ihm grossen Spass.	Zum Beispiel	spielt er heute vormittag Beach Volleyball und Frisbee.	no	none	na	f25.wav	25.bmp
f26	filler	Das gro§e Rock-Konzert laeuft heute ausgeprochen gut.	Die Musiker sind in Form und das Publikum jubelt.	Auch	der Schlagzeuger legt sich ganz ordentlich ins Zeug.	no	none	na	f26.wav	26.bmp
f27	filler	Anna ist nach der durchfeierten Nacht ziemlich mitgenommen.	Leider musste sie spaeter noch einen Aufsatz schreiben.	Vielleicht	sollte sie vorher noch ein kleines Nickerchen machen.	no	none	na	f27.wav	27.bmp
f28	filler	"Markus ueberlegte, wen er zur Hochzeit einladen sollte."	Manche seiner Kollegen mag er eigentlich nicht besonders.	Besonders 	die hektische Sekretaerin ging ihm haeufig auf die Nerven.	no	none	na	f28.wav	28.bmp
f29	filler	Die ungeschickte Sekretaerin hat Schwierigkeiten beim Parken.	"Sie findet es schwierig, Abstaende richtig abzuschaetzen."	Gerade	der enge Parkplatz bei der Arbeit ist ein Problem.	no	none	na	f29.wav	29.bmp
f30	filler	Frau Hirnung organisiert den Tag der offenen Tuer an der Uni.	Die Besucher sollen einen guten Ueberblick erhalten.	Auch	unbeliebte Faecher wie Mathematik sollen sie kennenlernen.	no	none	na	f30.wav	30.bmp
f31	filler	Der Hochzeit von Gerd und Natalie ist perfekt durchgeplant.	Gerade leeren die Gaeste das Vier-Gaeng-Menue.	Spaeter	wird es auch noch eine riesige Hochzeitstorte geben.	no	none	na	f31.wav	31.bmp
f32	filler	Alle Freunde von Chris haben sich mit einem Virus angesteckt.	Er wird diesen Samstag abend wohl zu Hause verbringen.	Aber	es kommt ja noch ein sehr guter Film im Fernsehen.	no	none	na	f32.wav	32.bmp
f33	filler	Arnes Nacken ist verspannt und er geht ins Massagestudio.	Der Masseur legt heisse Steine auf Arnes Ruecken.	Zunaechst	verteilt er aber in aller Ruhe recht wohlduftendes Oel.	no	none	na	f33.wav	33.bmp
f34	filler	Leon findet die Einrichtung seiner Freundin etwas altmodisch.	Das Wohnzimmer ist mir ganz mit Erbstuecken vollgestellt.	Zum Beispiel	die klobige Kommode gefaellt Leon wirklich nicht besonders.	no	none	na	f34.wav	34.bmp
f35	filler	Richard findet sich in Berlin noch nicht besonders gut zurecht.	Er ist sich nicht sicher welcher Weg zur Arbeit schneller ist.	Auch	auf dem Weg zur Supermarkt hat er sich heute verlaufen.	no	none	na	f35.wav	35.bmp
f36	filler	Die Blumenverkaeuferin ist stolz auf ihren Blumenstrauss.	Die Blumen haben alle so leuchtende und frische Farben.	Gerade	die gelben Sonnenblumen sind wirklich wunderschoen.	no	none	na	f36.wav	36.bmp
f37	filler	Barbara will unbedingt ein Tier aus dem Tierheim holen.	Die Hunde sehen alle viel zu traurig und einsam aus.	Gerade	den kleinen Bernhadiner hat sie sofort ins Herz geschlossen.	no	none	na	f37.wav	37.bmp
f38	filler	Freddie brauchte noch eine Reiselektuere fuer den Italienurlaub.	Er dachte an die Fortsetzung seines Lieblingsomans.	Aber	er koennte auch mal wieder ein lustiges Comic-Heft lesen.	no	none	na	f38.wav	38.bmp
f39	filler	"Lily hoffte, dass es heute etwas Leckeres zu Mittag gibt."	Sie koennte sich gut Pfannekuchen oder Nudeln vorstellen.	Aber	es gab leider nur ziemlich langweiligen Spinatauflauf.	no	none	na	f39.wav	39.bmp
f40	filler	Lisa und Kim brauchten nach den Klausuren Urlaub.	Leider waren sie beide mal wieder knapp bei Kasse.	Vielleicht	sollten sie einfach irgendwo in der Natur zelten gehen.	no	none	na	f40.wav	40.bmpname	type	context	carrier	connector	sentence	questionpresent	question	correct	wav	bmp
1AIb	item	Steffen denkt Ÿber einen kleinen Snack nach.	"Er hat grade Lust, etwas Suesses zu essen."	Deswegen	holt er sich aus der Kueche den appetitlichen Kuchen.	yes	Isst Steffen etwas Suesses?	yes	1AIb.wav	item1.bmp
2AIIa	item	Peter will seine Geburtstagsgeschenke ausprobieren.	"Papa erlaubt Peter, etwas Leises zu spielen."	Trotzdem	schnappt sich Peter erstmal die unbenutzte neue Trommel.	yes	Spielt Peter etwas Leises?	no	2AIIa.wav	item2.bmp
3AIIb	item	Herr Dreifuss geht in der Mittagspause zum Imbiss. 	Er wollte heute mal vegetarisch essen.	Trotzdem	bestellt er sich schlie§lich den hausgemachten Hamburger.	yes	Isst Herr Dreifuss heute Fleisch?	yes	3AIIb.wav	item3.bmp
4BIa	item	"Katja ueberlegt, wie sie heute zur Arbeit fahren soll. "	Es sieht gerade nach sehr gutem Wetter aus.	Trotzdem	entscheidet sie sich fuer das immer praktische Auto.	yes	Faehrt Katja mit einem regengeeigneten Transportmittel zur Arbeit?	yes	4BIa.wav	item4.bmp
5BIb	item	"Der Barkeeper fragt Sonja, was sie bestellen moechte."	Sie hat wenig Lust etwas Alkoholisches zu trinken.	Trotzdem	bestellt sie sich fršhlich ein erfrischendes Bier.	yes	Trinkt Sonja in der Bar Alkohol?	yes	5BIb.wav	item5.bmp
6BIIa	item	Im Moebelhaus sucht Carsten nach neuen Mšbeln.	Er muss dringend eine Kuecheneinrichtung finden.	Deswegen	sucht er zunaechst mal einen schoen modernen Herd aus.	yes	Geht Carsten als erstes in die Schlafzimmerabteilung?	no	6BIIa.wav	item6.bmp
7BIIb	item	Sarah steht ratlos vor ihrem Kleiderschrank.	Auf der Wanderung spaeter koennte es sehr warm werden.	Deswegen	zieht sie am Ende schnell ihre allerneueste Sommerbluse an.	yes	Entscheidet sich Sarah fuer ein ausflugsgeeignetes Kleidungsstueck?	yes	7BIIb.wav	item7.bmp
8AIa	item	"Tanja hat keine Zeit, die ganze Wohnung zu putzen."	Wirklich noetig braucht das Badezimmer eine Reinigung.	Deswegen	macht sie sich hektisch an die recht dreckige Toilette.	yes	Putzt Tanja das Badezimmer?	yes	8AIa.wav	item8.bmp
9AIb	item	Frau Weber sucht ein Geschenk fuer ihren Mann.	Er koennte neue Winterkleidung gebrauchen.	Deswegen	kauft sie voll Ÿberzeugt eine hochwertige Muetze.	yes	Kauft Frau Weber ihrem Mann Winterkleidung?	yes	9AIb.wav	item9.bmp
10AIIa	item	Harald hat heute einen freien Nachmittag zu Hause.	"Er wuerde gerne mal wieder lesen, ganz in Ruhe."	Trotzdem	holt er sich gut gelaunt sein sehr geliebtes Keyboard.	yes	Verbringt Harald den Nachmittag mit Lesen?	no	10AIIa.wav	item10.bmp
11BIIb	item	Tina muss ihrem 2jŠhrigen Neffen etwas zu essen geben.	Er isst im Moment knackige Sachen am liebsten.	Daher	holt sie ihm jetzt schnell einen grad gekauften Apfel.	yes	Holt Tina ihrem Neffen etwas Weiches?	no	11BIIb.wav	item11.bmp
12BIa	item	Cecilia beschliesst schon einmal ihre Sachen packen.	Vermutlich wŠre ein gro§es GepŠckstŸck sinnvoll. 	Dennoch	verstaut sie nun alles in dem schšn robusten Rucksack.	yes	Nimmt Cecilia ein kleines Gepaeckstueck mit?	yes	12BIa.wav	item12.bmp
13BIb	item	"Timmy ist langweilig, er weiss nicht was er machen soll."	"Seine Mutter schlaegt ihm vor, drinnen zu spielen."	Dennoch	entscheidet er sich gelangweilt fuer den guten alten Sandkasten.	yes	Spielt Timmy draussen?	yes	13BIb.wav	item13.bmp
14BIIa	item	Die Muellers wollen sich endlich ein Haustier anschaffen.	"Frau Mueller moechte ein Tier, das weiche Haare hat."	Daher	kaufen sie sich schlie§lich einen besonderen Hund.	yes	Kaufen sich die Muellers ein haariges Tier?	yes	14BIIa.wav	item14.bmp
15BIIb	item	"Leoni fragt sich, als was sie sich Karneval verkleiden soll."	Sie mochte immer schon Essens-KostŸme gerne.	Daher	moechte sie dieses Mal eine richtig freche Erdbeere sein.	yes	Sucht sich Leoni ein Tierkostuem aus?	no	15BIIb.wav	item15.bmp
16AIa	item	"In der Pause ueberlegt Hagen, was er essen moechte."	Es sollte am besten etwas Leichtes sein.	Daher	besorgt er sich im Laden eine recht guenstige Banane.	yes	Isst Hagen in der Pause etwas Leichtes?	yes	16AIa.wav	item16.bmp
17AIb	item	"Die Kinder Ÿberlegen, was sie nun im Zoo sehen wollen."	Frank findet die groesseren Tiere am spannensten.	Daher	besuchen sie zunaechst die sehr beliebte Giraffe.	yes	Gehen die Kinder als naechstes zu einem grossen Tier?	yes	17AIb.wav	item17.bmp
18AIIa	item	Der Zirkusdirektor moechte eine neue Nummer aufnehmen.	Viele Zuschauer moegen die Tiere am liebsten.	Dennoch	denkt er schon lŠnger an einen ungewoehnlichen Jongleur.	yes	Entscheidet sich der Zirkusdirektor fuer eine neue Tiernummer?	no	18AIIa.wav	item18.bmp
19AIIb	item	Tom und Kim wuenschen sich Haushaltsgegenstaende.	Besonders brauchen sie Elektrogeraete fuer die Kueche.	Dennoch	schenkt Tante Maria ihnen eine kostenspielige Topfpflanze.	yes	Schenkt Tante Maria dem Paar ein elektrisches Kuechengeraet?	no	19AIIb.wav	item19.bmp
20BIa	item	"Herr Thronemann hat Lust, sich Musikinstrument zu kaufen."	Er mochte schon immer gerne Tasteninstrumente.	Dennoch	denkt er ernsthaft ueber eine reduzierte Trompete nach.	yes	Kauft sich Herr Thronemann ein Blasinstrument?	yes	20BIa.wav	item20.bmp
f01	filler	"Robert ueberlegt, wo er gerne sein Buch lesen moechte."	Ihm hat das Cafe am Markt das letzte Mal gut gefallen.	Zunaechst	setzt er sich aber in den hŸbschen kleinen Park.	yes	Geht Robert als erstes in ein Cafe?	no	f01.wav	01.bmp
f02	filler	Regine moeche heute mal wieder etwas Sport treiben.	Es ist ziemlich ungemŸtlich und stŸrmisch draussen.	Vielleicht	geht sie einfach in die alte Kletterhalle in der NŠhe.	yes	"ueberlegt Regine, heute klettern zu gehen?"	yes	f02.wav	02.bmp
f03	filler	"Frau Selig muss Einkaeufe erledigen, hat aber wenig Zeit."	FŸr den Auflauf braucht sie spŠter sicher Kartoffeln.	Zunaechst	faehrt sie also schleunigst zum naechsten Bauern.	yes	Macht Frau Selig spaeter eine Suppe?	no	f03.wav	03.bmp
f04	filler	Im Kindergarten gibt es viele verschieden Spielsachen.	Frederik moechte mit den Baukloetzen spielen.	Spaeter	geht er bestimmt noch in die gemuetliche Bastelecke.	yes	Wird Frederik heute wahrscheinlich noch basteln?	yes	f04.wav	04.bmp
f05	filler	Der Chef ist nicht zufrieden mit der Praesentation.	"Herr Schuster verspricht, bessere Folien vorzubereiten."	Zum Beispiel	die Tabellen koennten um einiges schoener aussehen.	yes	"Sind die Tabellen das einzige, was Herr Schuster verbessern koennte?"	no	f05.wav	05.bmp
f06	filler	Es sind Sommerferien und die Kinder langweilen sich.	Es regnet wieder und das Freibad ist geschlossen.	Auch	der Park macht bei dem Wetter nicht sehr viel Spass.	yes	Finden die Kinder das Wetter bloed?	yes	f06.wav	06.bmp
f07	filler	Matze findet seine neue Mathematik-Lehrerin bloed.	Sie gibt dauernd viel zu viele Hausaufgaben auf.	Zum Beispiel	"gestern, als er doch unbedingt Fussball spielen wollte."	yes	Hat Matze sich ueber seinen Fussballtrainer geaergert?	no	f07.wav	07.bmp
f08	filler	Sandra laesst sich erschoepft auf das Sofa fallen.	Sie muss sich jetzt erstmal ein bisschen ausruhen.	Spaeter	will sie wohl mit Freunden in das neue Kino gehen.	yes	"Kann es sein, dass Sandra heute noch einen Film sieht?"	yes	f08.wav	08.bmp
f09	filler	Herr Lerst moechte sich ein neues Auto anschaffen.	Der Verkaeufer empfiehlt besonders die teuren Modelle.	Vielleicht	nimmt Herr Lerst demnŠchst einen gebrauchten Mercedes.	yes	Hat sich Herr Lerst letzte Woche einen Mercedes gekauft?	no	f09.wav	09.bmp
f10	filler	Die Opernproben laufen heute wirklich schleppend.	Der Regisseur bittet um etwas mehr Engagement.	Auch	der beruehmte Solist ist schon wieder schlecht vorbereitet.	yes	Sollte der Solist sich besser vorbereiten?	yes	f10.wav	10.bmp
f11	filler	"Jana hat Lust, mal wieder etwas Leckeres zu backen."	Die Kollegen wuerden sich ueber einen Kuchen freuen.	Gerade	die saftige Schokoladentarte hat neulich allen geschmeckt.	yes	Lieben die Kollegen Janas selbstgebackene Pizza?	no	f11.wav	11.bmp
f12	filler	Chris und Kathi sind schon wieder zu frueh geweckt worden.	Die Bauarbeiten am Dach sind wirklich anstrengend.	Besonders	der laute Presslufthammer raubt ihnen den letzten Nerv.	yes	Sind Chris und Kathi schon oefter von Bauarbeiten gestoert worden?	yes	f12.wav	12.bmp
f13	filler	Die Schueler machen morgen einen Ausflug in den Wald.	Sie sollen fŸr den Biologie-Unterricht Blaetter sammeln.	Spaeter	duerfen sie aber noch auf den grossen Abenteuerspielplatz.	yes	Gehen die Kinder als erstes auf den Abenteuerspielplatz?	no	f13.wav	13.bmp
f14	filler	"Kai grŸbelt, welche Suessspeise er sich kaufen soll."	Leider sind die Donuts schon restlos ausverkauft.	Aber	er isst ja auch gerne mal einen saftigen Schokomuffin.	yes	Mag Kai auch manchmal Muffins?	yes	f14.wav	14.bmp
f15	filler	"Tobias aergert sich, weil der Zug zur Arbeit nicht kommt."	Er hat in letzter Zeit sehr viele Verspaetungen erlebt.	Zum Beispiel	bei seiner Reise nach Paris am vorletzten Samstag.	yes	War der Zug nach Frankreich puenktlich?	no	f15.wav	15.bmp
f16	filler	Kater Kasimir macht sich wieder mal einen entspannten Tag.	Er streunt ein paar Stunden durch die Nachbarschaft.	Spaeter	macht er es sich vor dem warmen Kamin gemuetlich.	yes	Geht Kasimir zuerst nach draussen?	yes	f16.wav	16.bmp
f17	filler	"Die Mutter weiss nicht, was sie am besten kochen soll."	Pfannekuchen wuerden schnell gehen allen schmecken.	Aber	hat es auch lange keinen gesunden Eintopf mehr gegeben.	yes	"Hat die Mutter entschieden, Pfannekuchen zu machen?"	no	f17.wav	17.bmp
f18	filler	Der Arzt ueberdenkt die passenste Behandlungsmethode	Krankengymnastik sollte das die Muskeln stŠrken.	Zunaechst	sollte der Patient aber leichte Tabletten einnehmen.	yes	Verschreibt der Arzt verschiedene Dinge?	yes	f18.wav	18.bmp
f19	filler	"Dirk und Paul ueberlegten, wann sie in nach oesterreich fahren."	Dirk fand das Wetter sei im Juni eindeutig am besten.	Besonders	fuer lange Wanderungen waere der Zeitpunkt guenstig.	yes	Wollen Dirk und Paul im Urlaub hauptsaechlich im See schwimmen?	no	f19.wav	19.bmp
f20	filler	Die Politiker streiten heftig ueber Sparmassnahmen.	Frau Weiss will keine Kuerzungen im Bildungsbereich.	Besonders	die Streichung von Lehrerstellen kommt gar nicht in Frage.	yes	Werden Kuerzungen im Bildungsbereich diskutiert?	yes	f20.wav	20.bmp
f21	filler	Susanna braucht eine Menge neuer Kleidungsstuecke.	Besonders aus ihren Oberteilen ist sie heraus gewachsen.	Gerade	die warmen Winterpullover haben alle zu kurze aermel.	no	none	na	f21.wav	21.bmp
f22	filler	Christian kocht heute abend fuer seine besten Freunde.	Er will auf jeden Fall eine leckere Lasagne machen.	Vielleicht	gab es als Beilage noch einen frischen grŸnen Salat.	no	none	na	f22.wav	22.bmp
f23	filler	Andre hilft Kathi und Mario beim Umzug in die neue Wohnung.	Es muessen noch saemtliche Moebel aufgebaut werden.	Zunaechst	nagelt er ein sperriges Regal fŸr das Wohnzimmer zusammen.	no	none	na	f23.wav	23.bmp
f24	filler	Fuer die Party kauft Hendrik im Getraenkemarkt ein.	Er braucht noch mehrere verschiedene Alkoholsorten.	Besonders	ein paar Flaschen guter Wein durften spaeter nicht fehlen.	no	none	na	f24.wav	24.bmp
f25	filler	Sven treibt im Urlaub gerne viel Sport an der frischen Luft.	Besonders Strandsportarten machen ihm grossen Spass.	Zum Beispiel	spielt er heute vormittag Beach Volleyball und Frisbee.	no	none	na	f25.wav	25.bmp
f26	filler	Das gro§e Rock-Konzert laeuft heute ausgeprochen gut.	Die Musiker sind in Form und das Publikum jubelt.	Auch	der Schlagzeuger legt sich ganz ordentlich ins Zeug.	no	none	na	f26.wav	26.bmp
f27	filler	Anna ist nach der durchfeierten Nacht ziemlich mitgenommen.	Leider musste sie spaeter noch einen Aufsatz schreiben.	Vielleicht	sollte sie vorher noch ein kleines Nickerchen machen.	no	none	na	f27.wav	27.bmp
f28	filler	"Markus ueberlegte, wen er zur Hochzeit einladen sollte."	Manche seiner Kollegen mag er eigentlich nicht besonders.	Besonders	die hektische Sekretaerin ging ihm haeufig auf die Nerven.	no	none	na	f28.wav	28.bmp
f29	filler	Die ungeschickte Sekretaerin hat Schwierigkeiten beim Parken.	"Sie findet es schwierig, Abstaende richtig abzuschaetzen."	Gerade	der enge Parkplatz bei der Arbeit ist ein Problem.	no	none	na	f29.wav	29.bmp
f30	filler	Frau Hirnung organisiert den Tag der offenen Tuer an der Uni.	Die Besucher sollen einen guten Ueberblick erhalten.	Auch	unbeliebte Faecher wie Mathematik sollen sie kennenlernen.	no	none	na	f30.wav	30.bmp
f31	filler	Der Hochzeit von Gerd und Natalie ist perfekt durchgeplant.	Gerade leeren die Gaeste das Vier-Gaeng-Menue.	Spaeter	wird es auch noch eine riesige Hochzeitstorte geben.	no	none	na	f31.wav	31.bmp
f32	filler	Alle Freunde von Chris haben sich mit einem Virus angesteckt.	Er wird diesen Samstag abend wohl zu Hause verbringen.	Aber	es kommt ja noch ein sehr guter Film im Fernsehen.	no	none	na	f32.wav	32.bmp
f33	filler	Arnes Nacken ist verspannt und er geht ins Massagestudio.	Der Masseur legt heisse Steine auf Arnes Ruecken.	Zunaechst	verteilt er aber in aller Ruhe recht wohlduftendes Oel.	no	none	na	f33.wav	33.bmp
f34	filler	Leon findet die Einrichtung seiner Freundin etwas altmodisch.	Das Wohnzimmer ist mir ganz mit Erbstuecken vollgestellt.	Zum Beispiel	die klobige Kommode gefaellt Leon wirklich nicht besonders.	no	none	na	f34.wav	34.bmp
f35	filler	Richard findet sich in Berlin noch nicht besonders gut zurecht.	Er ist sich nicht sicher welcher Weg zur Arbeit schneller ist.	Auch	auf dem Weg zur Supermarkt hat er sich heute verlaufen.	no	none	na	f35.wav	35.bmp
f36	filler	Die Blumenverkaeuferin ist stolz auf ihren Blumenstrauss.	Die Blumen haben alle so leuchtende und frische Farben.	Gerade	die gelben Sonnenblumen sind wirklich wunderschoen.	no	none	na	f36.wav	36.bmp
f37	filler	Barbara will unbedingt ein Tier aus dem Tierheim holen.	Die Hunde sehen alle viel zu traurig und einsam aus.	Gerade	den kleinen Bernhadiner hat sie sofort ins Herz geschlossen.	no	none	na	f37.wav	37.bmp
f38	filler	Freddie brauchte noch eine Reiselektuere fuer den Italienurlaub.	Er dachte an die Fortsetzung seines Lieblingsomans.	Aber	er koennte auch mal wieder ein lustiges Comic-Heft lesen.	no	none	na	f38.wav	38.bmp
f39	filler	"Lily hoffte, dass es heute etwas Leckeres zu Mittag gibt."	Sie koennte sich gut Pfannekuchen oder Nudeln vorstellen.	Aber	es gab leider nur ziemlich langweiligen Spinatauflauf.	no	none	na	f39.wav	39.bmp
f40	filler	Lisa und Kim brauchten nach den Klausuren Urlaub.	Leider waren sie beide mal wieder knapp bei Kasse.	Vielleicht	sollten sie einfach irgendwo in der Natur zelten gehen.	no	none	na	f40.wav	40.bmpname	type	context	carrier	connector	sentence	questionpresent	question	correct	wav	bmp
1BIIa	item	Steffen denkt Ÿber einen kleinen Snack nach.	"Er hat grade Lust, etwas Salziges zu essen."	Deswegen	holt er sich aus der Kueche die appetitliche Brezel.	yes	Isst Steffen etwas Suesses?	no	1BIIa.wav	item1.bmp
2AIIb	item	Peter will seine Geburtstagsgeschenke ausprobieren.	"Papa erlaubt Peter, etwas Leises zu spielen."	Trotzdem	schnappt sich Peter erstmal das unbenutzte Xylophon.	yes	Spielt Peter etwas Leises?	no	2AIIb.wav	item2.bmp
3BIa	item	Herr Dreifuss geht in der Mittagspause zum Imbiss. 	Er wollte heute mal Fleisch essen.	Trotzdem	bestellt er sich schlie§lich die hausgemachte Gemuesesuppe.	yes	Isst Herr Dreifuss heute Fleisch?	no	3BIa.wav	item3.bmp
4BIb	item	"Katja ueberlegt, wie sie heute zur Arbeit fahren soll. "	Es sieht gerade nach sehr gutem Wetter aus.	Trotzdem	entscheidet sie sich fuer den immer praktischen Bus	yes	Faehrt Katja mit einem regengeeigneten Transportmittel zur Arbeit?	yes	4BIb.wav	item4.bmp
5BIIa	item	"Der Barkeeper fragt Sonja, was sie bestellen moechte."	Sie hat wenig Lust etwas Alkoholisches zu trinken.	Deswegen	bestellt sie sich fršhlich einen erfrischenden Fruchtsaft.	yes	Trinkt Sonja in der Bar Alkohol?	no	5BIIa.wav	item5.bmp
6BIIb	item	Im Moebelhaus sucht Carsten nach neuen Mšbeln.	Er muss dringend eine Kuecheneinrichtung finden.	Deswegen	sucht er zunaechst mal eine schoen moderne Spuele aus.	yes	Geht Carsten als erstes in die Schlafzimmerabteilung?	no	6BIIb.wav	item6.bmp
7AIa	item	Sarah steht ratlos vor ihrem Kleiderschrank.	Auf der Wanderung spaeter koennte es sehr kalt werden.	Deswegen	zieht sie am Ende schnell ihren allerneuesten Pullover an.	yes	Entscheidet sich Sarah fuer ein ausflugsgeeignetes Kleidungsstueck?	yes	7AIa.wav	item7.bmp
8AIb	item	"Tanja hat keine Zeit, die ganze Wohnung zu putzen."	Wirklich noetig braucht das Badezimmer eine Reinigung.	Deswegen	macht sie sich hektisch an den recht dreckigen Spiegel.	yes	Putzt Tanja das Badezimmer?	yes	8AIb.wav	item8.bmp
9AIIa	item	Frau Weber sucht ein Geschenk fuer ihren Mann.	Er koennte neue Winterkleidung gebrauchen.	Trotzdem	kauft sie voll Ÿberzeugt einen hochwertigen Sonnenhut.	yes	Kauft Frau Weber ihrem Mann Winterkleidung?	no	9AIIa.wav	item9.bmp
10AIIb	item	Harald hat heute einen freien Nachmittag zu Hause.	"Er wuerde gerne mal wieder lesen, ganz in Ruhe."	Trotzdem	holt er sich gut gelaunt seine sehr geliebte Gitarre.	yes	Verbringt Harald den Nachmittag mit Lesen?	no	10AIIb.wav	item10.bmp
11AIa	item	Tina muss ihrem 2jŠhrigen Neffen etwas zu essen geben.	Er isst im Moment weiche Sachen am liebsten.	Daher	holt sie ihm jetzt schnell eine grad gekaufte Banane.	yes	Holt Tina ihrem Neffen etwas Weiches?	yes	11AIa.wav	item11.bmp
12BIb	item	Cecilia beschliesst schon einmal ihre Sachen packen.	Vermutlich wŠre ein gro§es GepŠckstŸck sinnvoll. 	Dennoch	verstaut sie nun alles in der schšn robusten UmhŠngetasche.	yes	Nimmt Cecilia ein kleines Gepaeckstueck mit?	yes	12BIb.wav	item12.bmp
13BIIa	item	"Timmy ist langweilig, er weiss nicht was er machen soll."	"Seine Mutter schlaegt ihm vor, drinnen zu spielen."	Daher	entscheidet er sich gelangweilt fuer die gute alte Eisenbahn.	yes	Spielt Timmy draussen?	no	13BIIa.wav	item13.bmp
14BIIb	item	Die Muellers wollen sich endlich ein Haustier anschaffen.	"Frau Mueller moechte ein Tier, das weiche Haare hat."	Daher	kaufen sie sich schlie§lich eine besondere Katze.	yes	Kaufen sich die Muellers ein haariges Tier?	yes	14BIIb.wav	item14.bmp
15AIa	item	"Leoni fragt sich, als was sie sich Karneval verkleiden soll."	Sie mochte immer schon Tier-KostŸme gerne.	Daher	moechte sie dieses Mal ein richtig frecher Pinguin sein.	yes	Sucht sich Leoni ein Tierkostuem aus?	yes	15AIa.wav	item15.bmp
16AIb	item	"In der Pause ueberlegt Hagen, was er essen moechte."	Es sollte am besten etwas Leichtes sein.	Daher	besorgt er sich im Laden einen recht guenstigen Bagel.	yes	Isst Hagen in der Pause etwas Leichtes?	yes	16AIb.wav	item16.bmp
17AIIa	item	"Die Kinder Ÿberlegen, was sie nun im Zoo sehen wollen."	Frank findet die groesseren Tiere am spannensten.	Dennoch	besuchen sie zunaechst den sehr beliebten WaschbŠren.	yes	Gehen die Kinder als naechstes zu einem grossen Tier?	no	17AIIa.wav	item17.bmp
18AIIb	item	Der Zirkusdirektor moechte eine neue Nummer aufnehmen.	Viele Zuschauer moegen die Tiere am liebsten.	Dennoch	denkt er schon lŠnger an eine ungewoehnliche BauchtŠnzerin.	yes	Entscheidet sich der Zirkusdirektor fuer eine neue Tiernummer?	no	18AIIb.wav	item18.bmp
19BIb	item	Tom und Kim wuenschen sich Haushaltsgegenstaende.	Besonders brauchen sie Dekoration fuer das Wohnzimmer.	Dennoch	schenkt Tante Maria ihnen eine kostenspielige Kaffeemaschine.	yes	Schenkt Tante Maria dem Paar ein elektrisches Kuechengeraet?	yes	19BIb.wav	item19.bmp
20BIb	item	"Herr Thronemann hat Lust, sich Musikinstrument zu kaufen."	Er mochte schon immer gerne Tasteninstrumente.	Dennoch	denkt er ernsthaft ueber ein reduziertes Saxophon nach.	yes	Kauft sich Herr Thronemann ein Blasinstrument?	yes	20BIb.wav	item20.bmp
f01	filler	"Robert ueberlegt, wo er gerne sein Buch lesen moechte."	Ihm hat das Cafe am Markt das letzte Mal gut gefallen.	Zunaechst	setzt er sich aber in den hŸbschen kleinen Park.	yes	Geht Robert als erstes in ein Cafe?	no	f01.wav	01.bmp
f02	filler	Regine moeche heute mal wieder etwas Sport treiben.	Es ist ziemlich ungemŸtlich und stŸrmisch draussen.	Vielleicht	geht sie einfach in die alte Kletterhalle in der NŠhe.	yes	"ueberlegt Regine, heute klettern zu gehen?"	yes	f02.wav	02.bmp
f03	filler	"Frau Selig muss Einkaeufe erledigen, hat aber wenig Zeit."	FŸr den Auflauf braucht sie spŠter sicher Kartoffeln.	Zunaechst	faehrt sie also schleunigst zum naechsten Bauern.	yes	Macht Frau Selig spaeter eine Suppe?	no	f03.wav	03.bmp
f04	filler	Im Kindergarten gibt es viele verschieden Spielsachen.	Frederik moechte mit den Baukloetzen spielen.	Spaeter	geht er bestimmt noch in die gemuetliche Bastelecke.	yes	Wird Frederik heute wahrscheinlich noch basteln?	yes	f04.wav	04.bmp
f05	filler	Der Chef ist nicht zufrieden mit der Praesentation.	"Herr Schuster verspricht, bessere Folien vorzubereiten."	Zum Beispiel	die Tabellen koennten um einiges schoener aussehen.	yes	"Sind die Tabellen das einzige, was Herr Schuster verbessern koennte?"	no	f05.wav	05.bmp
f06	filler	Es sind Sommerferien und die Kinder langweilen sich.	Es regnet wieder und das Freibad ist geschlossen.	Auch	der Park macht bei dem Wetter nicht sehr viel Spass.	yes	Finden die Kinder das Wetter bloed?	yes	f06.wav	06.bmp
f07	filler	Matze findet seine neue Mathematik-Lehrerin bloed.	Sie gibt dauernd viel zu viele Hausaufgaben auf.	Zum Beispiel	"gestern, als er doch unbedingt Fussball spielen wollte."	yes	Hat Matze sich ueber seinen Fussballtrainer geaergert?	no	f07.wav	07.bmp
f08	filler	Sandra laesst sich erschoepft auf das Sofa fallen.	Sie muss sich jetzt erstmal ein bisschen ausruhen.	Spaeter	will sie wohl mit Freunden in das neue Kino gehen.	yes	"Kann es sein, dass Sandra heute noch einen Film sieht?"	yes	f08.wav	08.bmp
f09	filler	Herr Lerst moechte sich ein neues Auto anschaffen.	Der Verkaeufer empfiehlt besonders die teuren Modelle.	Vielleicht	nimmt Herr Lerst demnŠchst einen gebrauchten Mercedes.	yes	Hat sich Herr Lerst letzte Woche einen Mercedes gekauft?	no	f09.wav	09.bmp
f10	filler	Die Opernproben laufen heute wirklich schleppend.	Der Regisseur bittet um etwas mehr Engagement.	Auch	der beruehmte Solist ist schon wieder schlecht vorbereitet.	yes	Sollte der Solist sich besser vorbereiten?	yes	f10.wav	10.bmp
f11	filler	"Jana hat Lust, mal wieder etwas Leckeres zu backen."	Die Kollegen wuerden sich ueber einen Kuchen freuen.	Gerade	die saftige Schokoladentarte hat neulich allen geschmeckt.	yes	Lieben die Kollegen Janas selbstgebackene Pizza?	no	f11.wav	11.bmp
f12	filler	Chris und Kathi sind schon wieder zu frueh geweckt worden.	Die Bauarbeiten am Dach sind wirklich anstrengend.	Besonders	der laute Presslufthammer raubt ihnen den letzten Nerv.	yes	Sind Chris und Kathi schon oefter von Bauarbeiten gestoert worden?	yes	f12.wav	12.bmp
f13	filler	Die Schueler machen morgen einen Ausflug in den Wald.	Sie sollen fŸr den Biologie-Unterricht Blaetter sammeln.	Spaeter	duerfen sie aber noch auf den grossen Abenteuerspielplatz.	yes	Gehen die Kinder als erstes auf den Abenteuerspielplatz?	no	f13.wav	13.bmp
f14	filler	"Kai grŸbelt, welche Suessspeise er sich kaufen soll."	Leider sind die Donuts schon restlos ausverkauft.	Aber	er isst ja auch gerne mal einen saftigen Schokomuffin.	yes	Mag Kai auch manchmal Muffins?	yes	f14.wav	14.bmp
f15	filler	"Tobias aergert sich, weil der Zug zur Arbeit nicht kommt."	Er hat in letzter Zeit sehr viele Verspaetungen erlebt.	Zum Beispiel	bei seiner Reise nach Paris am vorletzten Samstag.	yes	War der Zug nach Frankreich puenktlich?	no	f15.wav	15.bmp
f16	filler	Kater Kasimir macht sich wieder mal einen entspannten Tag.	Er streunt ein paar Stunden durch die Nachbarschaft.	Spaeter	macht er es sich vor dem warmen Kamin gemuetlich.	yes	Geht Kasimir zuerst nach draussen?	yes	f16.wav	16.bmp
f17	filler	"Die Mutter weiss nicht, was sie am besten kochen soll."	Pfannekuchen wuerden schnell gehen allen schmecken.	Aber	hat es auch lange keinen gesunden Eintopf mehr gegeben.	yes	"Hat die Mutter entschieden, Pfannekuchen zu machen?"	no	f17.wav	17.bmp
f18	filler	Der Arzt ueberdenkt die passenste Behandlungsmethode	Krankengymnastik sollte das die Muskeln stŠrken.	Zunaechst	sollte der Patient aber leichte Tabletten einnehmen.	yes	Verschreibt der Arzt verschiedene Dinge?	yes	f18.wav	18.bmp
f19	filler	"Dirk und Paul ueberlegten, wann sie in nach oesterreich fahren."	Dirk fand das Wetter sei im Juni eindeutig am besten.	Besonders	fuer lange Wanderungen waere der Zeitpunkt guenstig.	yes	Wollen Dirk und Paul im Urlaub hauptsaechlich im See schwimmen?	no	f19.wav	19.bmp
f20	filler	Die Politiker streiten heftig ueber Sparmassnahmen.	Frau Weiss will keine Kuerzungen im Bildungsbereich.	Besonders	die Streichung von Lehrerstellen kommt gar nicht in Frage.	yes	Werden Kuerzungen im Bildungsbereich diskutiert?	yes	f20.wav	20.bmp
f21	filler	Susanna braucht eine Menge neuer Kleidungsstuecke.	Besonders aus ihren Oberteilen ist sie heraus gewachsen.	Gerade	die warmen Winterpullover haben alle zu kurze aermel.	no	none	na	f21.wav	21.bmp
f22	filler	Christian kocht heute abend fuer seine besten Freunde.	Er will auf jeden Fall eine leckere Lasagne machen.	Vielleicht	gab es als Beilage noch einen frischen grŸnen Salat.	no	none	na	f22.wav	22.bmp
f23	filler	Andre hilft Kathi und Mario beim Umzug in die neue Wohnung.	Es muessen noch saemtliche Moebel aufgebaut werden.	Zunaechst	nagelt er ein sperriges Regal fŸr das Wohnzimmer zusammen.	no	none	na	f23.wav	23.bmp
f24	filler	Fuer die Party kauft Hendrik im Getraenkemarkt ein.	Er braucht noch mehrere verschiedene Alkoholsorten.	Besonders	ein paar Flaschen guter Wein durften spaeter nicht fehlen.	no	none	na	f24.wav	24.bmp
f25	filler	Sven treibt im Urlaub gerne viel Sport an der frischen Luft.	Besonders Strandsportarten machen ihm grossen Spass.	Zum Beispiel	spielt er heute vormittag Beach Volleyball und Frisbee.	no	none	na	f25.wav	25.bmp
f26	filler	Das gro§e Rock-Konzert laeuft heute ausgeprochen gut.	Die Musiker sind in Form und das Publikum jubelt.	Auch	der Schlagzeuger legt sich ganz ordentlich ins Zeug.	no	none	na	f26.wav	26.bmp
f27	filler	Anna ist nach der durchfeierten Nacht ziemlich mitgenommen.	Leider musste sie spaeter noch einen Aufsatz schreiben.	Vielleicht	sollte sie vorher noch ein kleines Nickerchen machen.	no	none	na	f27.wav	27.bmp
f28	filler	"Markus ueberlegte, wen er zur Hochzeit einladen sollte."	Manche seiner Kollegen mag er eigentlich nicht besonders.	Besonders	die hektische Sekretaerin ging ihm haeufig auf die Nerven.	no	none	na	f28.wav	28.bmp
f29	filler	Die ungeschickte Sekretaerin hat Schwierigkeiten beim Parken.	"Sie findet es schwierig, Abstaende richtig abzuschaetzen."	Gerade	der enge Parkplatz bei der Arbeit ist ein Problem.	no	none	na	f29.wav	29.bmp
f30	filler	Frau Hirnung organisiert den Tag der offenen Tuer an der Uni.	Die Besucher sollen einen guten Ueberblick erhalten.	Auch	unbeliebte Faecher wie Mathematik sollen sie kennenlernen.	no	none	na	f30.wav	30.bmp
f31	filler	Der Hochzeit von Gerd und Natalie ist perfekt durchgeplant.	Gerade leeren die Gaeste das Vier-Gaeng-Menue.	Spaeter	wird es auch noch eine riesige Hochzeitstorte geben.	no	none	na	f31.wav	31.bmp
f32	filler	Alle Freunde von Chris haben sich mit einem Virus angesteckt.	Er wird diesen Samstag abend wohl zu Hause verbringen.	Aber	es kommt ja noch ein sehr guter Film im Fernsehen.	no	none	na	f32.wav	32.bmp
f33	filler	Arnes Nacken ist verspannt und er geht ins Massagestudio.	Der Masseur legt heisse Steine auf Arnes Ruecken.	Zunaechst	verteilt er aber in aller Ruhe recht wohlduftendes Oel.	no	none	na	f33.wav	33.bmp
f34	filler	Leon findet die Einrichtung seiner Freundin etwas altmodisch.	Das Wohnzimmer ist mir ganz mit Erbstuecken vollgestellt.	Zum Beispiel	die klobige Kommode gefaellt Leon wirklich nicht besonders.	no	none	na	f34.wav	34.bmp
f35	filler	Richard findet sich in Berlin noch nicht besonders gut zurecht.	Er ist sich nicht sicher welcher Weg zur Arbeit schneller ist.	Auch	auf dem Weg zur Supermarkt hat er sich heute verlaufen.	no	none	na	f35.wav	35.bmp
f36	filler	Die Blumenverkaeuferin ist stolz auf ihren Blumenstrauss.	Die Blumen haben alle so leuchtende und frische Farben.	Gerade	die gelben Sonnenblumen sind wirklich wunderschoen.	no	none	na	f36.wav	36.bmp
f37	filler	Barbara will unbedingt ein Tier aus dem Tierheim holen.	Die Hunde sehen alle viel zu traurig und einsam aus.	Gerade	den kleinen Bernhadiner hat sie sofort ins Herz geschlossen.	no	none	na	f37.wav	37.bmp
f38	filler	Freddie brauchte noch eine Reiselektuere fuer den Italienurlaub.	Er dachte an die Fortsetzung seines Lieblingsomans.	Aber	er koennte auch mal wieder ein lustiges Comic-Heft lesen.	no	none	na	f38.wav	38.bmp
f39	filler	"Lily hoffte, dass es heute etwas Leckeres zu Mittag gibt."	Sie koennte sich gut Pfannekuchen oder Nudeln vorstellen.	Aber	es gab leider nur ziemlich langweiligen Spinatauflauf.	no	none	na	f39.wav	39.bmp
f40	filler	Lisa und Kim brauchten nach den Klausuren Urlaub.	Leider waren sie beide mal wieder knapp bei Kasse.	Vielleicht	sollten sie einfach irgendwo in der Natur zelten gehen.	no	none	na	f40.wav	40.bmpname	type	context	carrier	connector	sentence	questionpresent	question	correct	wav	bmp
1BIIb	item	Steffen denkt Ÿber einen kleinen Snack nach.	"Er hat grade Lust, etwas Salziges zu essen."	Deswegen	holt er sich aus der Kueche den appetitlichen Kaese.	yes	Isst Steffen etwas Suesses?	no	1BIIb.wav	item1.bmp
2BIa	item	Peter will seine Geburtstagsgeschenke ausprobieren.	"Papa erlaubt Peter, etwas Lautes zu spielen."	Trotzdem	schnappt sich Peter erstmal die unbenutzte Bastelschere.	yes	Spielt Peter etwas Leises?	yes	2BIa.wav	item2.bmp
3BIb	item	Herr Dreifuss geht in der Mittagspause zum Imbiss. 	Er wollte heute mal Fleisch essen.	Trotzdem	bestellt er sich schlie§lich den hausgemachten gemischten Salat.	yes	Isst Herr Dreifuss heute Fleisch?	no	3BIb.wav	item3.bmp
4BIIa	item	"Katja ueberlegt, wie sie heute zur Arbeit fahren soll. "	Es sieht gerade nach sehr gutem Wetter aus.	Deswegen	entscheidet sie sich fuer das immer praktische Fahrrad.	yes	Faehrt Katja mit einem regengeeigneten Transportmittel zur Arbeit?	no	4BIIa.wav	item4.bmp
5BIIb	item	"Der Barkeeper fragt Sonja, was sie bestellen moechte."	Sie hat wenig Lust etwas Alkoholisches zu trinken.	Deswegen	bestellt sie sich fršhlich ein erfrischendes Wasser.	yes	Trinkt Sonja in der Bar Alkohol?	no	5BIIb.wav	item5.bmp
6AIa	item	Im Moebelhaus sucht Carsten nach neuen Mšbeln.	Er muss dringend eine Schlafzimmereinrichtung finden.	Deswegen	sucht er zunaechst mal einen schoen modernen Schrank aus.	yes	Geht Carsten als erstes in die Schlafzimmerabteilung?	yes	6AIa.wav	item6.bmp
7AIb	item	Sarah steht ratlos vor ihrem Kleiderschrank.	Auf der Wanderung spaeter koennte es sehr kalt werden.	Deswegen	zieht sie am Ende schnell ihre allerneueste Jacke an.	yes	Entscheidet sich Sarah fuer ein ausflugsgeeignetes Kleidungsstueck?	yes	7AIb.wav	item7.bmp
8AIIa	item	"Tanja hat keine Zeit, die ganze Wohnung zu putzen."	Wirklich noetig braucht das Badezimmer eine Reinigung.	Trotzdem	macht sie sich hetisch an die recht dreckige Kaffeemaschine.	yes	Putzt Tanja das Badezimmer?	no	8AIIa.wav	item8.bmp
9AIIb	item	Frau Weber sucht ein Geschenk fuer ihren Mann.	Er koennte neue Winterkleidung gebrauchen.	Trotzdem	kauft sie voll Ÿberzeugt eine hochwertige Badehose.	yes	Kauft Frau Weber ihrem Mann Winterkleidung?	no	9AIIb.wav	item9.bmp
10BIa	item	Harald hat heute einen freien Nachmittag zu Hause.	"Er wuerde gerne mal wieder musizieren, ganz in Ruhe."	Trotzdem	holt er sich gut gelaunt sein sehr geliebtes Buch.	yes	Verbringt Harald den Nachmittag mit Lesen?	yes	10BIa.wav	item10.bmp
11BIb	item	Tina muss ihrem 2jŠhrigen Neffen etwas zu essen geben.	Er isst im Moment knackige Sachen am liebsten.	Dennoch	holt sie ihm jetzt schnell einen grad gekauften Joghurt.	yes	Holt Tina ihrem Neffen etwas Weiches?	yes	11BIb.wav	item11.bmp
12BIIa	item	Cecilia beschliesst schon einmal ihre Sachen packen.	Vermutlich wŠre ein gro§es GepŠckstŸck sinnvoll. 	Daher	verstaut sie nun alles in dem schšn robusten Koffer.	yes	Nimmt Cecilia ein kleines Gepaeckstueck mit?	no	12BIIa.wav	item12.bmp
13BIIb	item	"Timmy ist langweilig, er weiss nicht was er machen soll."	"Seine Mutter schlaegt ihm vor, drinnen zu spielen."	Daher	entscheidet er sich gelangweilt fuer den guten alten Fernseher.	yes	Spielt Timmy draussen?	no	13BIIb.wav	item13.bmp
14AIa	item	Die Muellers wollen sich endlich ein Haustier anschaffen.	"Frau Mueller moechte ein Tier, das keine Haare hat."	Daher	kaufen sie sich schlie§lich einen besonderen Goldfisch.	yes	Kaufen sich die Muellers ein haariges Tier?	no	14AIa.wav	item14.bmp
15AIb	item	"Leoni fragt sich, als was sie sich Karneval verkleiden soll."	Sie mochte immer schon Tier-KostŸme gerne.	Daher	moechte sie dieses Mal eine richtig freche Maus sein.	yes	Sucht sich Leoni ein Tierkostuem aus?	yes	15AIb.wav	item15.bmp
16AIIa	item	"In der Pause ueberlegt Hagen, was er essen moechte."	Es sollte am besten etwas Leichtes sein.	Dennoch	besorgt er sich im Laden eine recht guenstige Pizza.	yes	Isst Hagen in der Pause etwas Leichtes?	no	16AIIa.wav	item16.bmp
17AIIb	item	"Die Kinder Ÿberlegen, was sie nun im Zoo sehen wollen."	Frank findet die groesseren Tiere am spannensten.	Dennoch	besuchen sie zunaechst die sehr beliebte Ziege.	yes	Gehen die Kinder als naechstes zu einem grossen Tier?	no	17AIIb.wav	item17.bmp
18BIa	item	Der Zirkusdirektor moechte eine neue Nummer aufnehmen.	Viele Zuschauer moegen die Artisten am liebsten.	Dennoch	denkt er schon lŠnger an einen ungewoehnlichen Tiger.	yes	Entscheidet sich der Zirkusdirektor fuer eine neue Tiernummer?	yes	18BIa.wav	item18.bmp
19BIa	item	Tom und Kim wuenschen sich Haushaltsgegenstaende.	Besonders brauchen sie Dekoration fuer das Wohnzimmer.	Dennoch	schenkt Tante Maria ihnen einen kostenspieligen Toaster.	yes	Schenkt Tante Maria dem Paar ein elektrisches Kuechengeraet?	yes	19BIa.wav	item19.bmp
20BIIa	item	"Herr Thronemann hat Lust, sich Musikinstrument zu kaufen."	Er mochte schon immer gerne Tasteninstrumente.	Daher	denkt er ernsthaft ueber eine reduzierte Orgel nach.	yes	Kauft sich Herr Thronemann ein Blasinstrument?	no	20BIIa.wav	item20.bmp
f01	filler	"Robert ueberlegt, wo er gerne sein Buch lesen moechte."	Ihm hat das Cafe am Markt das letzte Mal gut gefallen.	Zunaechst	setzt er sich aber in den hŸbschen kleinen Park.	yes	Geht Robert als erstes in ein Cafe?	no	f01.wav	01.bmp
f02	filler	Regine moeche heute mal wieder etwas Sport treiben.	Es ist ziemlich ungemŸtlich und stŸrmisch draussen.	Vielleicht	geht sie einfach in die alte Kletterhalle in der NŠhe.	yes	"ueberlegt Regine, heute klettern zu gehen?"	yes	f02.wav	02.bmp
f03	filler	"Frau Selig muss Einkaeufe erledigen, hat aber wenig Zeit."	FŸr den Auflauf braucht sie spŠter sicher Kartoffeln.	Zunaechst	faehrt sie also schleunigst zum naechsten Bauern.	yes	Macht Frau Selig spaeter eine Suppe?	no	f03.wav	03.bmp
f04	filler	Im Kindergarten gibt es viele verschieden Spielsachen.	Frederik moechte mit den Baukloetzen spielen.	Spaeter	geht er bestimmt noch in die gemuetliche Bastelecke.	yes	Wird Frederik heute wahrscheinlich noch basteln?	yes	f04.wav	04.bmp
f05	filler	Der Chef ist nicht zufrieden mit der Praesentation.	"Herr Schuster verspricht, bessere Folien vorzubereiten."	Zum Beispiel	die Tabellen koennten um einiges schoener aussehen.	yes	"Sind die Tabellen das einzige, was Herr Schuster verbessern koennte?"	no	f05.wav	05.bmp
f06	filler	Es sind Sommerferien und die Kinder langweilen sich.	Es regnet wieder und das Freibad ist geschlossen.	Auch	der Park macht bei dem Wetter nicht sehr viel Spass.	yes	Finden die Kinder das Wetter bloed?	yes	f06.wav	06.bmp
f07	filler	Matze findet seine neue Mathematik-Lehrerin bloed.	Sie gibt dauernd viel zu viele Hausaufgaben auf.	Zum Beispiel	"gestern, als er doch unbedingt Fussball spielen wollte."	yes	Hat Matze sich ueber seinen Fussballtrainer geaergert?	no	f07.wav	07.bmp
f08	filler	Sandra laesst sich erschoepft auf das Sofa fallen.	Sie muss sich jetzt erstmal ein bisschen ausruhen.	Spaeter	will sie wohl mit Freunden in das neue Kino gehen.	yes	"Kann es sein, dass Sandra heute noch einen Film sieht?"	yes	f08.wav	08.bmp
f09	filler	Herr Lerst moechte sich ein neues Auto anschaffen.	Der Verkaeufer empfiehlt besonders die teuren Modelle.	Vielleicht	nimmt Herr Lerst demnŠchst einen gebrauchten Mercedes.	yes	Hat sich Herr Lerst letzte Woche einen Mercedes gekauft?	no	f09.wav	09.bmp
f10	filler	Die Opernproben laufen heute wirklich schleppend.	Der Regisseur bittet um etwas mehr Engagement.	Auch	der beruehmte Solist ist schon wieder schlecht vorbereitet.	yes	Sollte der Solist sich besser vorbereiten?	yes	f10.wav	10.bmp
f11	filler	"Jana hat Lust, mal wieder etwas Leckeres zu backen."	Die Kollegen wuerden sich ueber einen Kuchen freuen.	Gerade	die saftige Schokoladentarte hat neulich allen geschmeckt.	yes	Lieben die Kollegen Janas selbstgebackene Pizza?	no	f11.wav	11.bmp
f12	filler	Chris und Kathi sind schon wieder zu frueh geweckt worden.	Die Bauarbeiten am Dach sind wirklich anstrengend.	Besonders	der laute Presslufthammer raubt ihnen den letzten Nerv.	yes	Sind Chris und Kathi schon oefter von Bauarbeiten gestoert worden?	yes	f12.wav	12.bmp
f13	filler	Die Schueler machen morgen einen Ausflug in den Wald.	Sie sollen fŸr den Biologie-Unterricht Blaetter sammeln.	Spaeter	duerfen sie aber noch auf den grossen Abenteuerspielplatz.	yes	Gehen die Kinder als erstes auf den Abenteuerspielplatz?	no	f13.wav	13.bmp
f14	filler	"Kai grŸbelt, welche Suessspeise er sich kaufen soll."	Leider sind die Donuts schon restlos ausverkauft.	Aber	er isst ja auch gerne mal einen saftigen Schokomuffin.	yes	Mag Kai auch manchmal Muffins?	yes	f14.wav	14.bmp
f15	filler	"Tobias aergert sich, weil der Zug zur Arbeit nicht kommt."	Er hat in letzter Zeit sehr viele Verspaetungen erlebt.	Zum Beispiel	bei seiner Reise nach Paris am vorletzten Samstag.	yes	War der Zug nach Frankreich puenktlich?	no	f15.wav	15.bmp
f16	filler	Kater Kasimir macht sich wieder mal einen entspannten Tag.	Er streunt ein paar Stunden durch die Nachbarschaft.	Spaeter	macht er es sich vor dem warmen Kamin gemuetlich.	yes	Geht Kasimir zuerst nach draussen?	yes	f16.wav	16.bmp
f17	filler	"Die Mutter weiss nicht, was sie am besten kochen soll."	Pfannekuchen wuerden schnell gehen allen schmecken.	Aber	hat es auch lange keinen gesunden Eintopf mehr gegeben.	yes	"Hat die Mutter entschieden, Pfannekuchen zu machen?"	no	f17.wav	17.bmp
f18	filler	Der Arzt ueberdenkt die passenste Behandlungsmethode	Krankengymnastik sollte das die Muskeln stŠrken.	Zunaechst	sollte der Patient aber leichte Tabletten einnehmen.	yes	Verschreibt der Arzt verschiedene Dinge?	yes	f18.wav	18.bmp
f19	filler	"Dirk und Paul ueberlegten, wann sie in nach oesterreich fahren."	Dirk fand das Wetter sei im Juni eindeutig am besten.	Besonders	fuer lange Wanderungen waere der Zeitpunkt guenstig.	yes	Wollen Dirk und Paul im Urlaub hauptsaechlich im See schwimmen?	no	f19.wav	19.bmp
f20	filler	Die Politiker streiten heftig ueber Sparmassnahmen.	Frau Weiss will keine Kuerzungen im Bildungsbereich.	Besonders	die Streichung von Lehrerstellen kommt gar nicht in Frage.	yes	Werden Kuerzungen im Bildungsbereich diskutiert?	yes	f20.wav	20.bmp
f21	filler	Susanna braucht eine Menge neuer Kleidungsstuecke.	Besonders aus ihren Oberteilen ist sie heraus gewachsen.	Gerade	die warmen Winterpullover haben alle zu kurze aermel.	no	none	na	f21.wav	21.bmp
f22	filler	Christian kocht heute abend fuer seine besten Freunde.	Er will auf jeden Fall eine leckere Lasagne machen.	Vielleicht	gab es als Beilage noch einen frischen grŸnen Salat.	no	none	na	f22.wav	22.bmp
f23	filler	Andre hilft Kathi und Mario beim Umzug in die neue Wohnung.	Es muessen noch saemtliche Moebel aufgebaut werden.	Zunaechst	nagelt er ein sperriges Regal fŸr das Wohnzimmer zusammen.	no	none	na	f23.wav	23.bmp
f24	filler	Fuer die Party kauft Hendrik im Getraenkemarkt ein.	Er braucht noch mehrere verschiedene Alkoholsorten.	Besonders	ein paar Flaschen guter Wein durften spaeter nicht fehlen.	no	none	na	f24.wav	24.bmp
f25	filler	Sven treibt im Urlaub gerne viel Sport an der frischen Luft.	Besonders Strandsportarten machen ihm grossen Spass.	Zum Beispiel	spielt er heute vormittag Beach Volleyball und Frisbee.	no	none	na	f25.wav	25.bmp
f26	filler	Das gro§e Rock-Konzert laeuft heute ausgeprochen gut.	Die Musiker sind in Form und das Publikum jubelt.	Auch	der Schlagzeuger legt sich ganz ordentlich ins Zeug.	no	none	na	f26.wav	26.bmp
f27	filler	Anna ist nach der durchfeierten Nacht ziemlich mitgenommen.	Leider musste sie spaeter noch einen Aufsatz schreiben.	Vielleicht	sollte sie vorher noch ein kleines Nickerchen machen.	no	none	na	f27.wav	27.bmp
f28	filler	"Markus ueberlegte, wen er zur Hochzeit einladen sollte."	Manche seiner Kollegen mag er eigentlich nicht besonders.	Besonders	die hektische Sekretaerin ging ihm haeufig auf die Nerven.	no	none	na	f28.wav	28.bmp
f29	filler	Die ungeschickte Sekretaerin hat Schwierigkeiten beim Parken.	"Sie findet es schwierig, Abstaende richtig abzuschaetzen."	Gerade	der enge Parkplatz bei der Arbeit ist ein Problem.	no	none	na	f29.wav	29.bmp
f30	filler	Frau Hirnung organisiert den Tag der offenen Tuer an der Uni.	Die Besucher sollen einen guten Ueberblick erhalten.	Auch	unbeliebte Faecher wie Mathematik sollen sie kennenlernen.	no	none	na	f30.wav	30.bmp
f31	filler	Der Hochzeit von Gerd und Natalie ist perfekt durchgeplant.	Gerade leeren die Gaeste das Vier-Gaeng-Menue.	Spaeter	wird es auch noch eine riesige Hochzeitstorte geben.	no	none	na	f31.wav	31.bmp
f32	filler	Alle Freunde von Chris haben sich mit einem Virus angesteckt.	Er wird diesen Samstag abend wohl zu Hause verbringen.	Aber	es kommt ja noch ein sehr guter Film im Fernsehen.	no	none	na	f32.wav	32.bmp
f33	filler	Arnes Nacken ist verspannt und er geht ins Massagestudio.	Der Masseur legt heisse Steine auf Arnes Ruecken.	Zunaechst	verteilt er aber in aller Ruhe recht wohlduftendes Oel.	no	none	na	f33.wav	33.bmp
f34	filler	Leon findet die Einrichtung seiner Freundin etwas altmodisch.	Das Wohnzimmer ist mir ganz mit Erbstuecken vollgestellt.	Zum Beispiel	die klobige Kommode gefaellt Leon wirklich nicht besonders.	no	none	na	f34.wav	34.bmp
f35	filler	Richard findet sich in Berlin noch nicht besonders gut zurecht.	Er ist sich nicht sicher welcher Weg zur Arbeit schneller ist.	Auch	auf dem Weg zur Supermarkt hat er sich heute verlaufen.	no	none	na	f35.wav	35.bmp
f36	filler	Die Blumenverkaeuferin ist stolz auf ihren Blumenstrauss.	Die Blumen haben alle so leuchtende und frische Farben.	Gerade	die gelben Sonnenblumen sind wirklich wunderschoen.	no	none	na	f36.wav	36.bmp
f37	filler	Barbara will unbedingt ein Tier aus dem Tierheim holen.	Die Hunde sehen alle viel zu traurig und einsam aus.	Gerade	den kleinen Bernhadiner hat sie sofort ins Herz geschlossen.	no	none	na	f37.wav	37.bmp
f38	filler	Freddie brauchte noch eine Reiselektuere fuer den Italienurlaub.	Er dachte an die Fortsetzung seines Lieblingsomans.	Aber	er koennte auch mal wieder ein lustiges Comic-Heft lesen.	no	none	na	f38.wav	38.bmp
f39	filler	"Lily hoffte, dass es heute etwas Leckeres zu Mittag gibt."	Sie koennte sich gut Pfannekuchen oder Nudeln vorstellen.	Aber	es gab leider nur ziemlich langweiligen Spinatauflauf.	no	none	na	f39.wav	39.bmp
f40	filler	Lisa und Kim brauchten nach den Klausuren Urlaub.	Leider waren sie beide mal wieder knapp bei Kasse.	Vielleicht	sollten sie einfach irgendwo in der Natur zelten gehen.	no	none	na	f40.wav	40.bmpname	type	context	carrier	connector	sentence	questionpresent	question	correct	wav	bmp
1AIa	item	Steffen hat Appetit auf einen kleinen Nachmittags-Snack.	Er mag am liebsten suesse Dinge.	Deswegen	holt er sich aus der Kueche die leckere Waffel.	yes	Geht Robert als erstes in ein Cafe?	yes	1AIa.wav	item1.bmp
2BIb	item	Peter will seine Geburtstagsgeschenke ausprobieren.	Papa hat gute Laune und erlaubt Peter laut zu sein.	Trotzdem	schnappt sich Peter das neues Puzzle.	yes	"ueberlegt Regine, heute klettern zu gehen?"	yes	2BIb.wav	item2.bmp
3BIIa	item	Herr Dreifuss geht in der Mittagspause zum Imbiss um die Ecke. 	"Er kann es sich ruhig erlauben, heute Fleisch zu essen."	Deswegen	bestellt er sich die hausgemachte Bratwurst	yes	Macht Frau Selig spaeter eine Suppe?	yes	3BIIa.wav	item3.bmp
4BIIb	item	"Kasia ueberlegt, wie sie heute Morgen zur Arbeit fahren soll. "	Es sieht gar nicht nach Regen aus.	Deswegen	entscheidet sie sich fuer den praktische Roller.	yes	Wird Frederik heute wahrscheinlich noch basteln?	no	4BIIb.wav	item4.bmp
5AIa	item	"Der Barkeeper fragt Sonja, was sie trinken moechte."	Sie wird mit dem Taxi nach Hause fahren und muss nicht nuechtern bleiben.	Deswegen	bestellt sie einen grossen Cocktail.	yes	"Sind die Tabellen das einzige, was Herr Schuster verbessern koennte?"	yes	5AIa.wav	item5.bmp
6AIb	item	"Im Moebelhaus weiss Carsten gar nicht, was er zuerst aussuchen soll."	Am dringlichsten benoetigt er eine neue Schlafzimmereinrichtung.	Deswegen	sucht er zunaechst eine schoene Kommode aus.	yes	Finden die Kinder das Wetter bloed?	yes	6AIb.wav	item6.bmp
7AIIa	item	Sarah steht ratlos vor ihrem Kleiderschrank.	Auf der Bootstour am Nachmittag wird es bestimmt kuehl werden.	Trotzdem	zieht sie ihren liebsten Rock an.	yes	Hat Matze sich ueber seinen Fussballtrainer geaergert?	no	7AIIa.wav	item7.bmp
8AIIb	item	"Tanja hat nicht mehr genug Zeit, die ganze Wohnung zu putzen, bevor die Gaeste kommen."	Das Badezimmer hat eine Reinigung eindeutig am noetigsten.	Trotzdem	macht sie sich an den dreckigen Kuehlschrank.	yes	"Kann es sein, dass Sandra heute noch einen Film sieht?"	no	8AIIb.wav	item8.bmp
9BIa	item	Frau Weber sucht im Kaufhaus nach einem Geschenk fuer ihren Mann.	Er koennte Strandkleidung gebrauchen.	Trotzdem	kauft sie einen hochwertigen Schal.	yes	Hat sich Herr Lerst letzte Woche einen Mercedes gekauft?	yes	9BIa.wav	item9.bmp
10BIb	item	Harald hat einen freien Nachmittag zu Hause.	Er wuerde gerne mal wieder in Ruhe musizieren.	Trotzdem	holt er sich seine geliebte Zeitung.	yes	Sollte der Solist sich besser vorbereiten?	yes	10BIb.wav	item10.bmp
11AIIa	item	Torben ist ein wenig hungrig.	Nach der Zahnbehandlung kann er am besten weiche Dinge kauen.	Dennoch	isst er eine frische Karotte.	yes	Lieben die Kollegen Janas selbstgebackene Pizza?	no	11AIIa.wav	item11.bmp
12BIIb	item	Cecilia faehrt morgen in Urlaub und sucht nach einem geeigneten Gepaeckstueck.	Die Reise dauert mehrere Wochen und Cecilia muss viel mitnehmen.	Daher	benutzt sie die praktische Reisetasche.	yes	Sind Chris und Kathi schon oefter von Bauarbeiten gestoert worden?	no	12BIIb.wav	item12.bmp
13AIa	item	"Timmy ist langweilig, denn er weiss nicht was er machen soll."	"Das Wetter ist gut und seine Mutter schlaegt ihm vor, draussen zu spielen."	Daher	entscheidet er sich fuer die gute alte Schaukel.	yes	Gehen die Kinder als erstes auf den Abenteuerspielplatz?	yes	13AIa.wav	item13.bmp
14AIb	item	Die Muellers wollen sich ein Haustier anschaffen.	"Frau Mueller moechte ein Tier, das nicht haart."	Daher	kaufen sie sich eine junge Schildkroete.	yes	Mag Kai auch manchmal Muffins?	no	14AIb.wav	item14.bmp
15AIIa	item	"Leoni fragt sich, als was sie sich Karneval verkleiden soll."	Sie findet Tierkostueme immer toll.	Dennoch	moechte sie diese Mal ein lustiges Kruemelmonster sein.	yes	War der Zug nach Frankreich puenktlich?	no	15AIIa.wav	item15.bmp
16AIIb	item	"In der Pause ueberlegt Hagen, was er essen moechte."	"Er hat keinen sehr grossen Hunger, etwas Leichtes wuerde reichen."	Dennoch	besorgt er sich einen guenstigen Doener.	yes	Geht Kasimir zuerst nach draussen?	no	16AIIb.wav	item16.bmp
17BIa	item	"Im Zoo muessen die Kinder sich entscheiden, was sie als naechstes sehen wollen."	Frank und Jan finden die Tiere im Streichelzoo am spannensten.	Dennoch	besuchen sie zunaechst den neuen Elefanten.	yes	"Hat die Mutter entschieden, Pfannekuchen zu machen?"	yes	17BIa.wav	item17.bmp
18BIb	item	Der Zirkusdirektor moechte eine neue Nummer ins Programm nehmen.	Viele Zuschauer moegen besonders die Artisten.	Dennoch	plant er eine ungewoehnliche Schlange auftreten zu lassen.	yes	Verschreibt der Arzt verschiedene Dinge?	yes	18BIb.wav	item18.bmp
19BIIa	item	Gerd und Ilse wuenschen sich zur Hochzeit Haushaltsgegenstaende.	Nicht wirklich brauchen sie Elektrogeraete fuer die Kueche.	Daher	schenkt Tante Maria ihnen einen teuren Bilderrahmen.	yes	Wollen Dirk und Paul im Urlaub hauptsaechlich im See schwimmen?	no	19BIIa.wav	item19.bmp
20BIIb	item	"Herr Thronemann hat Lust, sich Musikinstrument zu kaufen."	Er mochte schon immer gerne Tasteninstrumente.	Daher	denkt er ueber ein reduziertes Klavier nach.	yes	Werden Kuerzungen im Bildungsbereich diskutiert?	no	20BIIb.wav	item20.bmp
f01	filler	"Robert ueberlegt, wo er gerne sein Buch lesen moechte."	Ihm hat das Cafe am Markt das letzte Mal gut gefallen.	Zunaechst	setzt er sich aber in den hŸbschen kleinen Park.	yes	Geht Robert als erstes in ein Cafe?	no	f01.wav	01.bmp
f02	filler	Regine moeche heute mal wieder etwas Sport treiben.	Es ist ziemlich ungemŸtlich und stŸrmisch draussen.	Vielleicht	geht sie einfach in die alte Kletterhalle in der NŠhe.	yes	"ueberlegt Regine, heute klettern zu gehen?"	yes	f02.wav	02.bmp
f03	filler	"Frau Selig muss Einkaeufe erledigen, hat aber wenig Zeit."	FŸr den Auflauf braucht sie spŠter sicher Kartoffeln.	Zunaechst	faehrt sie also schleunigst zum naechsten Bauern.	yes	Macht Frau Selig spaeter eine Suppe?	no	f03.wav	03.bmp
f04	filler	Im Kindergarten gibt es viele verschieden Spielsachen.	Frederik moechte mit den Baukloetzen spielen.	Spaeter	geht er bestimmt noch in die gemuetliche Bastelecke.	yes	Wird Frederik heute wahrscheinlich noch basteln?	yes	f04.wav	04.bmp
f05	filler	Der Chef ist nicht zufrieden mit der Praesentation.	"Herr Schuster verspricht, bessere Folien vorzubereiten."	Zum Beispiel	die Tabellen koennten um einiges schoener aussehen.	yes	"Sind die Tabellen das einzige, was Herr Schuster verbessern koennte?"	no	f05.wav	05.bmp
f06	filler	Es sind Sommerferien und die Kinder langweilen sich.	Es regnet wieder und das Freibad ist geschlossen.	Auch	der Park macht bei dem Wetter nicht sehr viel Spass.	yes	Finden die Kinder das Wetter bloed?	yes	f06.wav	06.bmp
f07	filler	Matze findet seine neue Mathematik-Lehrerin bloed.	Sie gibt dauernd viel zu viele Hausaufgaben auf.	Zum Beispiel	"gestern, als er doch unbedingt Fussball spielen wollte."	yes	Hat Matze sich ueber seinen Fussballtrainer geaergert?	no	f07.wav	07.bmp
f08	filler	Sandra laesst sich erschoepft auf das Sofa fallen.	Sie muss sich jetzt erstmal ein bisschen ausruhen.	Spaeter	will sie wohl mit Freunden in das neue Kino gehen.	yes	"Kann es sein, dass Sandra heute noch einen Film sieht?"	yes	f08.wav	08.bmp
f09	filler	Herr Lerst moechte sich ein neues Auto anschaffen.	Der Verkaeufer empfiehlt besonders die teuren Modelle.	Vielleicht	nimmt Herr Lerst demnŠchst einen gebrauchten Mercedes.	yes	Hat sich Herr Lerst letzte Woche einen Mercedes gekauft?	no	f09.wav	09.bmp
f10	filler	Die Opernproben laufen heute wirklich schleppend.	Der Regisseur bittet um etwas mehr Engagement.	Auch	der beruehmte Solist ist schon wieder schlecht vorbereitet.	yes	Sollte der Solist sich besser vorbereiten?	yes	f10.wav	10.bmp
f11	filler	"Jana hat Lust, mal wieder etwas Leckeres zu backen."	Die Kollegen wuerden sich ueber einen Kuchen freuen.	Gerade	die saftige Schokoladentarte hat neulich allen geschmeckt.	yes	Lieben die Kollegen Janas selbstgebackene Pizza?	no	f11.wav	11.bmp
f12	filler	Chris und Kathi sind schon wieder zu frueh geweckt worden.	Die Bauarbeiten am Dach sind wirklich anstrengend.	Besonders	der laute Presslufthammer raubt ihnen den letzten Nerv.	yes	Sind Chris und Kathi schon oefter von Bauarbeiten gestoert worden?	yes	f12.wav	12.bmp
f13	filler	Die Schueler machen morgen einen Ausflug in den Wald.	Sie sollen fŸr den Biologie-Unterricht Blaetter sammeln.	Spaeter	duerfen sie aber noch auf den grossen Abenteuerspielplatz.	yes	Gehen die Kinder als erstes auf den Abenteuerspielplatz?	no	f13.wav	13.bmp
f14	filler	"Kai grŸbelt, welche Suessspeise er sich kaufen soll."	Leider sind die Donuts schon restlos ausverkauft.	Aber	er isst ja auch gerne mal einen saftigen Schokomuffin.	yes	Mag Kai auch manchmal Muffins?	yes	f14.wav	14.bmp
f15	filler	"Tobias aergert sich, weil der Zug zur Arbeit nicht kommt."	Er hat in letzter Zeit sehr viele Verspaetungen erlebt.	Zum Beispiel	bei seiner Reise nach Paris am vorletzten Samstag.	yes	War der Zug nach Frankreich puenktlich?	no	f15.wav	15.bmp
f16	filler	Kater Kasimir macht sich wieder mal einen entspannten Tag.	Er streunt ein paar Stunden durch die Nachbarschaft.	Spaeter	macht er es sich vor dem warmen Kamin gemuetlich.	yes	Geht Kasimir zuerst nach draussen?	yes	f16.wav	16.bmp
f17	filler	"Die Mutter weiss nicht, was sie am besten kochen soll."	Pfannekuchen wuerden schnell gehen allen schmecken.	Aber	hat es auch lange keinen gesunden Eintopf mehr gegeben.	yes	"Hat die Mutter entschieden, Pfannekuchen zu machen?"	no	f17.wav	17.bmp
f18	filler	Der Arzt ueberdenkt die passenste Behandlungsmethode	Krankengymnastik sollte das die Muskeln stŠrken.	Zunaechst	sollte der Patient aber leichte Tabletten einnehmen.	yes	Verschreibt der Arzt verschiedene Dinge?	yes	f18.wav	18.bmp
f19	filler	"Dirk und Paul ueberlegten, wann sie in nach oesterreich fahren."	Dirk fand das Wetter sei im Juni eindeutig am besten.	Besonders	fuer lange Wanderungen waere der Zeitpunkt guenstig.	yes	Wollen Dirk und Paul im Urlaub hauptsaechlich im See schwimmen?	no	f19.wav	19.bmp
f20	filler	Die Politiker streiten heftig ueber Sparmassnahmen.	Frau Weiss will keine Kuerzungen im Bildungsbereich.	Besonders	die Streichung von Lehrerstellen kommt gar nicht in Frage.	yes	Werden Kuerzungen im Bildungsbereich diskutiert?	yes	f20.wav	20.bmp
f21	filler	Susanna braucht eine Menge neuer Kleidungsstuecke.	Besonders aus ihren Oberteilen ist sie heraus gewachsen.	Gerade	die warmen Winterpullover haben alle zu kurze aermel.	no	none	na	f21.wav	21.bmp
f22	filler	Christian kocht heute abend fuer seine besten Freunde.	Er will auf jeden Fall eine leckere Lasagne machen.	Vielleicht	gab es als Beilage noch einen frischen grŸnen Salat.	no	none	na	f22.wav	22.bmp
f23	filler	Andre hilft Kathi und Mario beim Umzug in die neue Wohnung.	Es muessen noch saemtliche Moebel aufgebaut werden.	Zunaechst	nagelt er ein sperriges Regal fŸr das Wohnzimmer zusammen.	no	none	na	f23.wav	23.bmp
f24	filler	Fuer die Party kauft Hendrik im Getraenkemarkt ein.	Er braucht noch mehrere verschiedene Alkoholsorten.	Besonders	ein paar Flaschen guter Wein durften spaeter nicht fehlen.	no	none	na	f24.wav	24.bmp
f25	filler	Sven treibt im Urlaub gerne viel Sport an der frischen Luft.	Besonders Strandsportarten machen ihm grossen Spass.	Zum Beispiel	spielt er heute vormittag Beach Volleyball und Frisbee.	no	none	na	f25.wav	25.bmp
f26	filler	Das gro§e Rock-Konzert laeuft heute ausgeprochen gut.	Die Musiker sind in Form und das Publikum jubelt.	Auch	der Schlagzeuger legt sich ganz ordentlich ins Zeug.	no	none	na	f26.wav	26.bmp
f27	filler	Anna ist nach der durchfeierten Nacht ziemlich mitgenommen.	Leider musste sie spaeter noch einen Aufsatz schreiben.	Vielleicht	sollte sie vorher noch ein kleines Nickerchen machen.	no	none	na	f27.wav	27.bmp
f28	filler	"Markus ueberlegte, wen er zur Hochzeit einladen sollte."	Manche seiner Kollegen mag er eigentlich nicht besonders.	Besonders	die hektische Sekretaerin ging ihm haeufig auf die Nerven.	no	none	na	f28.wav	28.bmp
f29	filler	Die ungeschickte Sekretaerin hat Schwierigkeiten beim Parken.	"Sie findet es schwierig, Abstaende richtig abzuschaetzen."	Gerade	der enge Parkplatz bei der Arbeit ist ein Problem.	no	none	na	f29.wav	29.bmp
f30	filler	Frau Hirnung organisiert den Tag der offenen Tuer an der Uni.	Die Besucher sollen einen guten Ueberblick erhalten.	Auch	unbeliebte Faecher wie Mathematik sollen sie kennenlernen.	no	none	na	f30.wav	30.bmp
f31	filler	Der Hochzeit von Gerd und Natalie ist perfekt durchgeplant.	Gerade leeren die Gaeste das Vier-Gaeng-Menue.	Spaeter	wird es auch noch eine riesige Hochzeitstorte geben.	no	none	na	f31.wav	31.bmp
f32	filler	Alle Freunde von Chris haben sich mit einem Virus angesteckt.	Er wird diesen Samstag abend wohl zu Hause verbringen.	Aber	es kommt ja noch ein sehr guter Film im Fernsehen.	no	none	na	f32.wav	32.bmp
f33	filler	Arnes Nacken ist verspannt und er geht ins Massagestudio.	Der Masseur legt heisse Steine auf Arnes Ruecken.	Zunaechst	verteilt er aber in aller Ruhe recht wohlduftendes Oel.	no	none	na	f33.wav	33.bmp
f34	filler	Leon findet die Einrichtung seiner Freundin etwas altmodisch.	Das Wohnzimmer ist mir ganz mit Erbstuecken vollgestellt.	Zum Beispiel	die klobige Kommode gefaellt Leon wirklich nicht besonders.	no	none	na	f34.wav	34.bmp
f35	filler	Richard findet sich in Berlin noch nicht besonders gut zurecht.	Er ist sich nicht sicher welcher Weg zur Arbeit schneller ist.	Auch	auf dem Weg zur Supermarkt hat er sich heute verlaufen.	no	none	na	f35.wav	35.bmp
f36	filler	Die Blumenverkaeuferin ist stolz auf ihren Blumenstrauss.	Die Blumen haben alle so leuchtende und frische Farben.	Gerade	die gelben Sonnenblumen sind wirklich wunderschoen.	no	none	na	f36.wav	36.bmp
f37	filler	Barbara will unbedingt ein Tier aus dem Tierheim holen.	Die Hunde sehen alle viel zu traurig und einsam aus.	Gerade	den kleinen Bernhadiner hat sie sofort ins Herz geschlossen.	no	none	na	f37.wav	37.bmp
f38	filler	Freddie brauchte noch eine Reiselektuere fuer den Italienurlaub.	Er dachte an die Fortsetzung seines Lieblingsomans.	Aber	er koennte auch mal wieder ein lustiges Comic-Heft lesen.	no	none	na	f38.wav	38.bmp
f39	filler	"Lily hoffte, dass es heute etwas Leckeres zu Mittag gibt."	Sie koennte sich gut Pfannekuchen oder Nudeln vorstellen.	Aber	es gab leider nur ziemlich langweiligen Spinatauflauf.	no	none	na	f39.wav	39.bmp
f40	filler	Lisa und Kim brauchten nach den Klausuren Urlaub.	Leider waren sie beide mal wieder knapp bei Kasse.	Vielleicht	sollten sie einfach irgendwo in der Natur zelten gehen.	no	none	na	f40.wav	40.bmpname	type	context	carrier	connector	sentence	questionpresent	question	correct	wav	bmp
1BIb	item	Steffen hat Appetit auf einen kleinen Nachmittags-Snack.	Er mag am liebsten salzige Dinge.	Trotzdem	holt er sich aus der Kueche den leckeren Schokokuchen.	yes	Geht Robert als erstes in ein Cafe?	yes	1BIb.wav	item1.bmp
2BIIa	item	Peter will seine Geburtstagsgeschenke ausprobieren.	Papa hat gute Laune und erlaubt Peter laut zu sein.	Deswegen	schnappt sich Peter die neue Trommel.	yes	"ueberlegt Regine, heute klettern zu gehen?"	no	2BIIa.wav	item2.bmp
3BIIb	item	Herr Dreifuss geht in der Mittagspause zum Imbiss um die Ecke. 	"Er kann es sich ruhig erlauben, heute Fleisch zu essen."	Deswegen	bestellt er sich den hausgemachten Hamburger.	yes	Macht Frau Selig spaeter eine Suppe?	yes	3BIIb.wav	item3.bmp
4AIa	item	"Kasia ueberlegt, wie sie heute Morgen zur Arbeit fahren soll. "	Es sieht stark nach Regen aus.	Deswegen	entscheidet sie sich fuer das praktische Auto.	yes	Wird Frederik heute wahrscheinlich noch basteln?	yes	4AIa.wav	item4.bmp
5AIb	item	"Der Barkeeper fragt Sonja, was sie trinken moechte."	Sie wird mit dem Taxi nach Hause fahren und muss nicht nuechtern bleiben.	Deswegen	bestellt sie ein grosses Bier.	yes	"Sind die Tabellen das einzige, was Herr Schuster verbessern koennte?"	yes	5AIb.wav	item5.bmp
6AIIa	item	"Im Moebelhaus weiss Carsten gar nicht, was er zuerst aussuchen soll."	Am dringlichsten benoetigt er eine neue Schlafzimmereinrichtung.	Trotzdem	sucht er zunaechst einen schoenen Herd aus.	yes	Finden die Kinder das Wetter bloed?	no	6AIIa.wav	item6.bmp
7AIIb	item	Sarah steht ratlos vor ihrem Kleiderschrank.	Auf der Bootstour am Nachmittag wird es bestimmt kuehl werden.	Trotzdem	zieht sie ihre liebste Sommerbluse an.	yes	Hat Matze sich ueber seinen Fussballtrainer geaergert?	no	7AIIb.wav	item7.bmp
8BIa	item	"Tanja hat nicht mehr genug Zeit, die ganze Wohnung zu putzen, bevor die Gaeste kommen."	Die Kueche hat eine Reinigung eindeutig am noetigsten.	Trotzdem	macht sie sich an die dreckige Toilette.	yes	"Kann es sein, dass Sandra heute noch einen Film sieht?"	yes	8BIa.wav	item8.bmp
9BIb	item	Frau Weber sucht im Kaufhaus nach einem Geschenk fuer ihren Mann.	Er koennte Strandkleidung gebrauchen.	Trotzdem	kauft sie eine hochwertige Muetze.	yes	Hat sich Herr Lerst letzte Woche einen Mercedes gekauft?	yes	9BIb.wav	item9.bmp
10BIIa	item	Harald hat einen freien Nachmittag zu Hause.	Er wuerde gerne mal wieder in Ruhe musizieren.	Deswegen	holt er sich sein geliebtes Keyboard.	yes	Sollte der Solist sich besser vorbereiten?	no	10BIIa.wav	item10.bmp
11AIIb	item	Torben ist ein wenig hungrig.	Nach der Zahnbehandlung kann er am besten weiche Dinge kauen.	Dennoch	isst er einen frischen Apfel.	yes	Lieben die Kollegen Janas selbstgebackene Pizza?	no	11AIIb.wav	item11.bmp
12AIa	item	Cecilia faehrt morgen in Urlaub und sucht nach einem geeigneten Gepaeckstueck.	Die Reise dauert nur zwei und Cecilia muss nicht viel mitnehmen.	Daher	benutzt sie den praktischen Rucksack.	yes	Sind Chris und Kathi schon oefter von Bauarbeiten gestoert worden?	yes	12AIa.wav	item12.bmp
13AIb	item	"Timmy ist langweilig, denn er weiss nicht was er machen soll."	"Das Wetter ist gut und seine Mutter schlaegt ihm vor, draussen zu spielen."	Daher	entscheidet er sich fuer den guten alten Sandkasten.	yes	Gehen die Kinder als erstes auf den Abenteuerspielplatz?	yes	13AIb.wav	item13.bmp
14AIIa	item	Die Muellers wollen sich ein Haustier anschaffen.	"Frau Mueller moechte ein Tier, das nicht haart."	Dennoch	kaufen sie sich einen jungen Hund.	yes	Mag Kai auch manchmal Muffins?	yes	14AIIa.wav	item14.bmp
15AIIb	item	"Leoni fragt sich, als was sie sich Karneval verkleiden soll."	Sie findet Tierkostueme immer toll.	Dennoch	moechte sie diese Mal eine lustige Erdbeere sein.	yes	War der Zug nach Frankreich puenktlich?	no	15AIIb.wav	item15.bmp
16BIa	item	"In der Pause ueberlegt Hagen, was er essen moechte."	"Er hat ziemlich grossen Hunger, etwas Saettigendes waere gut."	Dennoch	besorgt er sich eine guenstige Banane.	yes	Geht Kasimir zuerst nach draussen?	yes	16BIa.wav	item16.bmp
17BIb	item	"Im Zoo muessen die Kinder sich entscheiden, was sie als naechstes sehen wollen."	Frank und Jan finden die Tiere im Streichelzoo am spannensten.	Dennoch	besuchen sie zunaechst die neue Giraffe.	yes	"Hat die Mutter entschieden, Pfannekuchen zu machen?"	yes	17BIb.wav	item17.bmp
18BIIa	item	Der Zirkusdirektor moechte eine neue Nummer ins Programm nehmen.	Viele Zuschauer moegen besonders die Artisten.	Daher	plant er einen ungewoehnlichen Jongleur auftreten zu lassen.	yes	Verschreibt der Arzt verschiedene Dinge?	no	18BIIa.wav	item18.bmp
19BIIb	item	Gerd und Ilse wuenschen sich zur Hochzeit Haushaltsgegenstaende.	Nicht wirklich brauchen sie Elektrogeraete fuer die Kueche.	Daher	schenkt Tante Maria ihnen eine teure Topfpflanze.	yes	Wollen Dirk und Paul im Urlaub hauptsaechlich im See schwimmen?	no	19BIIb.wav	item19.bmp
20AIa	item	"Herr Thronemann hat Lust, sich Musikinstrument zu kaufen."	Er mochte schon immer gerne Blasinstrumente.	Daher	denkt er ueber eine reduzierte Trompete nach.	yes	Werden Kuerzungen im Bildungsbereich diskutiert?	yes	20AIa.wav	item20.bmp
f01	filler	"Robert ueberlegt, wo er gerne sein Buch lesen moechte."	Ihm hat das Cafe am Markt das letzte Mal gut gefallen.	Zunaechst	setzt er sich aber in den hŸbschen kleinen Park.	yes	Geht Robert als erstes in ein Cafe?	no	f01.wav	01.bmp
f02	filler	Regine moeche heute mal wieder etwas Sport treiben.	Es ist ziemlich ungemŸtlich und stŸrmisch draussen.	Vielleicht	geht sie einfach in die alte Kletterhalle in der NŠhe.	yes	"ueberlegt Regine, heute klettern zu gehen?"	yes	f02.wav	02.bmp
f03	filler	"Frau Selig muss Einkaeufe erledigen, hat aber wenig Zeit."	FŸr den Auflauf braucht sie spŠter sicher Kartoffeln.	Zunaechst	faehrt sie also schleunigst zum naechsten Bauern.	yes	Macht Frau Selig spaeter eine Suppe?	no	f03.wav	03.bmp
f04	filler	Im Kindergarten gibt es viele verschieden Spielsachen.	Frederik moechte mit den Baukloetzen spielen.	Spaeter	geht er bestimmt noch in die gemuetliche Bastelecke.	yes	Wird Frederik heute wahrscheinlich noch basteln?	yes	f04.wav	04.bmp
f05	filler	Der Chef ist nicht zufrieden mit der Praesentation.	"Herr Schuster verspricht, bessere Folien vorzubereiten."	Zum Beispiel	die Tabellen koennten um einiges schoener aussehen.	yes	"Sind die Tabellen das einzige, was Herr Schuster verbessern koennte?"	no	f05.wav	05.bmp
f06	filler	Es sind Sommerferien und die Kinder langweilen sich.	Es regnet wieder und das Freibad ist geschlossen.	Auch	der Park macht bei dem Wetter nicht sehr viel Spass.	yes	Finden die Kinder das Wetter bloed?	yes	f06.wav	06.bmp
f07	filler	Matze findet seine neue Mathematik-Lehrerin bloed.	Sie gibt dauernd viel zu viele Hausaufgaben auf.	Zum Beispiel	"gestern, als er doch unbedingt Fussball spielen wollte."	yes	Hat Matze sich ueber seinen Fussballtrainer geaergert?	no	f07.wav	07.bmp
f08	filler	Sandra laesst sich erschoepft auf das Sofa fallen.	Sie muss sich jetzt erstmal ein bisschen ausruhen.	Spaeter	will sie wohl mit Freunden in das neue Kino gehen.	yes	"Kann es sein, dass Sandra heute noch einen Film sieht?"	yes	f08.wav	08.bmp
f09	filler	Herr Lerst moechte sich ein neues Auto anschaffen.	Der Verkaeufer empfiehlt besonders die teuren Modelle.	Vielleicht	nimmt Herr Lerst demnŠchst einen gebrauchten Mercedes.	yes	Hat sich Herr Lerst letzte Woche einen Mercedes gekauft?	no	f09.wav	09.bmp
f10	filler	Die Opernproben laufen heute wirklich schleppend.	Der Regisseur bittet um etwas mehr Engagement.	Auch	der beruehmte Solist ist schon wieder schlecht vorbereitet.	yes	Sollte der Solist sich besser vorbereiten?	yes	f10.wav	10.bmp
f11	filler	"Jana hat Lust, mal wieder etwas Leckeres zu backen."	Die Kollegen wuerden sich ueber einen Kuchen freuen.	Gerade	die saftige Schokoladentarte hat neulich allen geschmeckt.	yes	Lieben die Kollegen Janas selbstgebackene Pizza?	no	f11.wav	11.bmp
f12	filler	Chris und Kathi sind schon wieder zu frueh geweckt worden.	Die Bauarbeiten am Dach sind wirklich anstrengend.	Besonders	der laute Presslufthammer raubt ihnen den letzten Nerv.	yes	Sind Chris und Kathi schon oefter von Bauarbeiten gestoert worden?	yes	f12.wav	12.bmp
f13	filler	Die Schueler machen morgen einen Ausflug in den Wald.	Sie sollen fŸr den Biologie-Unterricht Blaetter sammeln.	Spaeter	duerfen sie aber noch auf den grossen Abenteuerspielplatz.	yes	Gehen die Kinder als erstes auf den Abenteuerspielplatz?	no	f13.wav	13.bmp
f14	filler	"Kai grŸbelt, welche Suessspeise er sich kaufen soll."	Leider sind die Donuts schon restlos ausverkauft.	Aber	er isst ja auch gerne mal einen saftigen Schokomuffin.	yes	Mag Kai auch manchmal Muffins?	yes	f14.wav	14.bmp
f15	filler	"Tobias aergert sich, weil der Zug zur Arbeit nicht kommt."	Er hat in letzter Zeit sehr viele Verspaetungen erlebt.	Zum Beispiel	bei seiner Reise nach Paris am vorletzten Samstag.	yes	War der Zug nach Frankreich puenktlich?	no	f15.wav	15.bmp
f16	filler	Kater Kasimir macht sich wieder mal einen entspannten Tag.	Er streunt ein paar Stunden durch die Nachbarschaft.	Spaeter	macht er es sich vor dem warmen Kamin gemuetlich.	yes	Geht Kasimir zuerst nach draussen?	yes	f16.wav	16.bmp
f17	filler	"Die Mutter weiss nicht, was sie am besten kochen soll."	Pfannekuchen wuerden schnell gehen allen schmecken.	Aber	hat es auch lange keinen gesunden Eintopf mehr gegeben.	yes	"Hat die Mutter entschieden, Pfannekuchen zu machen?"	no	f17.wav	17.bmp
f18	filler	Der Arzt ueberdenkt die passenste Behandlungsmethode	Krankengymnastik sollte das die Muskeln stŠrken.	Zunaechst	sollte der Patient aber leichte Tabletten einnehmen.	yes	Verschreibt der Arzt verschiedene Dinge?	yes	f18.wav	18.bmp
f19	filler	"Dirk und Paul ueberlegten, wann sie in nach oesterreich fahren."	Dirk fand das Wetter sei im Juni eindeutig am besten.	Besonders	fuer lange Wanderungen waere der Zeitpunkt guenstig.	yes	Wollen Dirk und Paul im Urlaub hauptsaechlich im See schwimmen?	no	f19.wav	19.bmp
f20	filler	Die Politiker streiten heftig ueber Sparmassnahmen.	Frau Weiss will keine Kuerzungen im Bildungsbereich.	Besonders	die Streichung von Lehrerstellen kommt gar nicht in Frage.	yes	Werden Kuerzungen im Bildungsbereich diskutiert?	yes	f20.wav	20.bmp
f21	filler	Susanna braucht eine Menge neuer Kleidungsstuecke.	Besonders aus ihren Oberteilen ist sie heraus gewachsen.	Gerade	die warmen Winterpullover haben alle zu kurze aermel.	no	none	na	f21.wav	21.bmp
f22	filler	Christian kocht heute abend fuer seine besten Freunde.	Er will auf jeden Fall eine leckere Lasagne machen.	Vielleicht	gab es als Beilage noch einen frischen grŸnen Salat.	no	none	na	f22.wav	22.bmp
f23	filler	Andre hilft Kathi und Mario beim Umzug in die neue Wohnung.	Es muessen noch saemtliche Moebel aufgebaut werden.	Zunaechst	nagelt er ein sperriges Regal fŸr das Wohnzimmer zusammen.	no	none	na	f23.wav	23.bmp
f24	filler	Fuer die Party kauft Hendrik im Getraenkemarkt ein.	Er braucht noch mehrere verschiedene Alkoholsorten.	Besonders	ein paar Flaschen guter Wein durften spaeter nicht fehlen.	no	none	na	f24.wav	24.bmp
f25	filler	Sven treibt im Urlaub gerne viel Sport an der frischen Luft.	Besonders Strandsportarten machen ihm grossen Spass.	Zum Beispiel	spielt er heute vormittag Beach Volleyball und Frisbee.	no	none	na	f25.wav	25.bmp
f26	filler	Das gro§e Rock-Konzert laeuft heute ausgeprochen gut.	Die Musiker sind in Form und das Publikum jubelt.	Auch	der Schlagzeuger legt sich ganz ordentlich ins Zeug.	no	none	na	f26.wav	26.bmp
f27	filler	Anna ist nach der durchfeierten Nacht ziemlich mitgenommen.	Leider musste sie spaeter noch einen Aufsatz schreiben.	Vielleicht	sollte sie vorher noch ein kleines Nickerchen machen.	no	none	na	f27.wav	27.bmp
f28	filler	"Markus ueberlegte, wen er zur Hochzeit einladen sollte."	Manche seiner Kollegen mag er eigentlich nicht besonders.	Besonders	die hektische Sekretaerin ging ihm haeufig auf die Nerven.	no	none	na	f28.wav	28.bmp
f29	filler	Die ungeschickte Sekretaerin hat Schwierigkeiten beim Parken.	"Sie findet es schwierig, Abstaende richtig abzuschaetzen."	Gerade	der enge Parkplatz bei der Arbeit ist ein Problem.	no	none	na	f29.wav	29.bmp
f30	filler	Frau Hirnung organisiert den Tag der offenen Tuer an der Uni.	Die Besucher sollen einen guten Ueberblick erhalten.	Auch	unbeliebte Faecher wie Mathematik sollen sie kennenlernen.	no	none	na	f30.wav	30.bmp
f31	filler	Der Hochzeit von Gerd und Natalie ist perfekt durchgeplant.	Gerade leeren die Gaeste das Vier-Gaeng-Menue.	Spaeter	wird es auch noch eine riesige Hochzeitstorte geben.	no	none	na	f31.wav	31.bmp
f32	filler	Alle Freunde von Chris haben sich mit einem Virus angesteckt.	Er wird diesen Samstag abend wohl zu Hause verbringen.	Aber	es kommt ja noch ein sehr guter Film im Fernsehen.	no	none	na	f32.wav	32.bmp
f33	filler	Arnes Nacken ist verspannt und er geht ins Massagestudio.	Der Masseur legt heisse Steine auf Arnes Ruecken.	Zunaechst	verteilt er aber in aller Ruhe recht wohlduftendes Oel.	no	none	na	f33.wav	33.bmp
f34	filler	Leon findet die Einrichtung seiner Freundin etwas altmodisch.	Das Wohnzimmer ist mir ganz mit Erbstuecken vollgestellt.	Zum Beispiel	die klobige Kommode gefaellt Leon wirklich nicht besonders.	no	none	na	f34.wav	34.bmp
f35	filler	Richard findet sich in Berlin noch nicht besonders gut zurecht.	Er ist sich nicht sicher welcher Weg zur Arbeit schneller ist.	Auch	auf dem Weg zur Supermarkt hat er sich heute verlaufen.	no	none	na	f35.wav	35.bmp
f36	filler	Die Blumenverkaeuferin ist stolz auf ihren Blumenstrauss.	Die Blumen haben alle so leuchtende und frische Farben.	Gerade	die gelben Sonnenblumen sind wirklich wunderschoen.	no	none	na	f36.wav	36.bmp
f37	filler	Barbara will unbedingt ein Tier aus dem Tierheim holen.	Die Hunde sehen alle viel zu traurig und einsam aus.	Gerade	den kleinen Bernhadiner hat sie sofort ins Herz geschlossen.	no	none	na	f37.wav	37.bmp
f38	filler	Freddie brauchte noch eine Reiselektuere fuer den Italienurlaub.	Er dachte an die Fortsetzung seines Lieblingsomans.	Aber	er koennte auch mal wieder ein lustiges Comic-Heft lesen.	no	none	na	f38.wav	38.bmp
f39	filler	"Lily hoffte, dass es heute etwas Leckeres zu Mittag gibt."	Sie koennte sich gut Pfannekuchen oder Nudeln vorstellen.	Aber	es gab leider nur ziemlich langweiligen Spinatauflauf.	no	none	na	f39.wav	39.bmp
f40	filler	Lisa und Kim brauchten nach den Klausuren Urlaub.	Leider waren sie beide mal wieder knapp bei Kasse.	Vielleicht	sollten sie einfach irgendwo in der Natur zelten gehen.	no	none	na	f40.wav	40.bmpname	type	context	carrier	connector	sentence	questionpresent	question	correct	wav	bmp
1AIIa	item	Steffen hat Appetit auf einen kleinen Nachmittags-Snack.	Er mag am liebsten suesse Dinge.	Trotzdem	holt er sich aus der Kueche die leckere Brezel.	yes	Geht Robert als erstes in ein Cafe?	no	1AIIa.wav	item1.bmp
2BIIb	item	Peter will seine Geburtstagsgeschenke ausprobieren.	Papa hat gute Laune und erlaubt Peter laut zu sein.	Deswegen	schnappt sich Peter das neues Xylophon.	yes	"ueberlegt Regine, heute klettern zu gehen?"	no	2BIIb.wav	item2.bmp
3AIa	item	Herr Dreifuss geht in der Mittagspause zum Imbiss um die Ecke. 	Er hat sich vorgenommen heute kein Fleisch zu essen.	Deswegen	bestellt er sich die hausgemachte Gemuesesuppe.	yes	Macht Frau Selig spaeter eine Suppe?	no	3AIa.wav	item3.bmp
4AIb	item	"Kasia ueberlegt, wie sie heute Morgen zur Arbeit fahren soll. "	Es sieht stark nach Regen aus.	Deswegen	entscheidet sie sich fuer den praktischen Bus	yes	Wird Frederik heute wahrscheinlich noch basteln?	yes	4AIb.wav	item4.bmp
5AIIa	item	"Der Barkeeper fragt Sonja, was sie trinken moechte."	Sie wird mit dem Taxi nach Hause fahren und muss nicht nuechtern bleiben.	Trotzdem	bestellt sie einen grossen Fruchtsaft.	yes	"Sind die Tabellen das einzige, was Herr Schuster verbessern koennte?"	no	5AIIa.wav	item5.bmp
6AIIb	item	"Im Moebelhaus weiss Carsten gar nicht, was er zuerst aussuchen soll."	Am dringlichsten benoetigt er eine neue Schlafzimmereinrichtung.	Trotzdem	sucht er zunaechst eine schoene Spuele aus.	yes	Finden die Kinder das Wetter bloed?	no	6AIIb.wav	item6.bmp
7BIa	item	Sarah steht ratlos vor ihrem Kleiderschrank.	Auf der Wanderung am Nachmittag wird es bestimmt sehr warm werden.	Trotzdem	zieht sie ihren liebsten Pullover an.	yes	Hat Matze sich ueber seinen Fussballtrainer geaergert?	no	7BIa.wav	item7.bmp
8BIb	item	"Tanja hat nicht mehr genug Zeit, die ganze Wohnung zu putzen, bevor die Gaeste kommen."	Die Kueche hat eine Reinigung eindeutig am noetigsten.	Trotzdem	macht sie sich an den dreckigen Spiegel.	yes	"Kann es sein, dass Sandra heute noch einen Film sieht?"	yes	8BIb.wav	item8.bmp
9BIIa	item	Frau Weber sucht im Kaufhaus nach einem Geschenk fuer ihren Mann.	Er koennte Strandkleidung gebrauchen.	Deswegen	kauft sie einen hochwertigen Sonnenhut.	yes	Hat sich Herr Lerst letzte Woche einen Mercedes gekauft?	no	9BIIa.wav	item9.bmp
10BIIb	item	Harald hat einen freien Nachmittag zu Hause.	Er wuerde gerne mal wieder in Ruhe musizieren.	Deswegen	holt er sich seine geliebte Gitarre.	yes	Sollte der Solist sich besser vorbereiten?	no	10BIIb.wav	item10.bmp
11BIa	item	Torben ist ein wenig hungrig.	Nach der Zahnbehandlung kann er endlich wieder harte Dinge kauen.	Dennoch	isst er eine frische Banane.	yes	Lieben die Kollegen Janas selbstgebackene Pizza?	yes	11BIa.wav	item11.bmp
12AIb	item	Cecilia faehrt morgen in Urlaub und sucht nach einem geeigneten Gepaeckstueck.	Die Reise dauert nur zwei und Cecilia muss nicht viel mitnehmen.	Daher	benutzt sie die praktische Umhaengetasche.	yes	Sind Chris und Kathi schon oefter von Bauarbeiten gestoert worden?	yes	12AIb.wav	item12.bmp
13AIIa	item	"Timmy ist langweilig, denn er weiss nicht was er machen soll."	"Das Wetter ist gut und seine Mutter schlaegt ihm vor, draussen zu spielen."	Dennoch	entscheidet er sich fuer die gute alte Eisenbahn.	yes	Gehen die Kinder als erstes auf den Abenteuerspielplatz?	no	13AIIa.wav	item13.bmp
14AIIb	item	Die Muellers wollen sich ein Haustier anschaffen.	"Frau Mueller moechte ein Tier, das nicht haart."	Dennoch	kaufen sie sich eine junge Katze.	yes	Mag Kai auch manchmal Muffins?	yes	14AIIb.wav	item14.bmp
15BIa	item	"Leoni fragt sich, als was sie sich Karneval verkleiden soll."	Sie findet Tierkostueme nicht so toll.	Dennoch	moechte sie diese Mal ein lustiges Schwein sein.	yes	War der Zug nach Frankreich puenktlich?	yes	15BIa.wav	item15.bmp
16BIb	item	"In der Pause ueberlegt Hagen, was er essen moechte."	"Er hat ziemlich grossen Hunger, etwas Saettigendes waere gut."	Dennoch	besorgt er sich einen guenstigen Bagel.	yes	Geht Kasimir zuerst nach draussen?	yes	16BIb.wav	item16.bmp
17BIIa	item	"Im Zoo muessen die Kinder sich entscheiden, was sie als naechstes sehen wollen."	Frank und Jan finden die Tiere im Streichelzoo am spannensten.	Daher	besuchen sie zunaechst den neuen Hamster.	yes	"Hat die Mutter entschieden, Pfannekuchen zu machen?"	no	17BIIa.wav	item17.bmp
18BIIb	item	Der Zirkusdirektor moechte eine neue Nummer ins Programm nehmen.	Viele Zuschauer moegen besonders die Artisten.	Daher	plant er eine ungewoehnliche Bauchtaenzerin auftreten zu lassen.	yes	Verschreibt der Arzt verschiedene Dinge?	no	18BIIb.wav	item18.bmp
19AIa	item	Gerd und Ilse wuenschen sich zur Hochzeit Haushaltsgegenstaende.	Besonders dringend brauchen sie Elektrogeraete fuer die Kueche.	Daher	schenkt Tante Maria ihnen einen teuren Toaster.	yes	Wollen Dirk und Paul im Urlaub hauptsaechlich im See schwimmen?	yes	19AIa.wav	item19.bmp
20AIb	item	"Herr Thronemann hat Lust, sich Musikinstrument zu kaufen."	Er mochte schon immer gerne Blasinstrumente.	Daher	denkt er ueber ein reduziertes Saxophon nach.	yes	Werden Kuerzungen im Bildungsbereich diskutiert?	yes	20AIb.wav	item20.bmp
f01	filler	"Robert ueberlegt, wo er gerne sein Buch lesen moechte."	Ihm hat das Cafe am Markt das letzte Mal gut gefallen.	Zunaechst	setzt er sich aber in den hŸbschen kleinen Park.	yes	Geht Robert als erstes in ein Cafe?	no	f01.wav	01.bmp
f02	filler	Regine moeche heute mal wieder etwas Sport treiben.	Es ist ziemlich ungemŸtlich und stŸrmisch draussen.	Vielleicht	geht sie einfach in die alte Kletterhalle in der NŠhe.	yes	"ueberlegt Regine, heute klettern zu gehen?"	yes	f02.wav	02.bmp
f03	filler	"Frau Selig muss Einkaeufe erledigen, hat aber wenig Zeit."	FŸr den Auflauf braucht sie spŠter sicher Kartoffeln.	Zunaechst	faehrt sie also schleunigst zum naechsten Bauern.	yes	Macht Frau Selig spaeter eine Suppe?	no	f03.wav	03.bmp
f04	filler	Im Kindergarten gibt es viele verschieden Spielsachen.	Frederik moechte mit den Baukloetzen spielen.	Spaeter	geht er bestimmt noch in die gemuetliche Bastelecke.	yes	Wird Frederik heute wahrscheinlich noch basteln?	yes	f04.wav	04.bmp
f05	filler	Der Chef ist nicht zufrieden mit der Praesentation.	"Herr Schuster verspricht, bessere Folien vorzubereiten."	Zum Beispiel	die Tabellen koennten um einiges schoener aussehen.	yes	"Sind die Tabellen das einzige, was Herr Schuster verbessern koennte?"	no	f05.wav	05.bmp
f06	filler	Es sind Sommerferien und die Kinder langweilen sich.	Es regnet wieder und das Freibad ist geschlossen.	Auch	der Park macht bei dem Wetter nicht sehr viel Spass.	yes	Finden die Kinder das Wetter bloed?	yes	f06.wav	06.bmp
f07	filler	Matze findet seine neue Mathematik-Lehrerin bloed.	Sie gibt dauernd viel zu viele Hausaufgaben auf.	Zum Beispiel	"gestern, als er doch unbedingt Fussball spielen wollte."	yes	Hat Matze sich ueber seinen Fussballtrainer geaergert?	no	f07.wav	07.bmp
f08	filler	Sandra laesst sich erschoepft auf das Sofa fallen.	Sie muss sich jetzt erstmal ein bisschen ausruhen.	Spaeter	will sie wohl mit Freunden in das neue Kino gehen.	yes	"Kann es sein, dass Sandra heute noch einen Film sieht?"	yes	f08.wav	08.bmp
f09	filler	Herr Lerst moechte sich ein neues Auto anschaffen.	Der Verkaeufer empfiehlt besonders die teuren Modelle.	Vielleicht	nimmt Herr Lerst demnŠchst einen gebrauchten Mercedes.	yes	Hat sich Herr Lerst letzte Woche einen Mercedes gekauft?	no	f09.wav	09.bmp
f10	filler	Die Opernproben laufen heute wirklich schleppend.	Der Regisseur bittet um etwas mehr Engagement.	Auch	der beruehmte Solist ist schon wieder schlecht vorbereitet.	yes	Sollte der Solist sich besser vorbereiten?	yes	f10.wav	10.bmp
f11	filler	"Jana hat Lust, mal wieder etwas Leckeres zu backen."	Die Kollegen wuerden sich ueber einen Kuchen freuen.	Gerade	die saftige Schokoladentarte hat neulich allen geschmeckt.	yes	Lieben die Kollegen Janas selbstgebackene Pizza?	no	f11.wav	11.bmp
f12	filler	Chris und Kathi sind schon wieder zu frueh geweckt worden.	Die Bauarbeiten am Dach sind wirklich anstrengend.	Besonders	der laute Presslufthammer raubt ihnen den letzten Nerv.	yes	Sind Chris und Kathi schon oefter von Bauarbeiten gestoert worden?	yes	f12.wav	12.bmp
f13	filler	Die Schueler machen morgen einen Ausflug in den Wald.	Sie sollen fŸr den Biologie-Unterricht Blaetter sammeln.	Spaeter	duerfen sie aber noch auf den grossen Abenteuerspielplatz.	yes	Gehen die Kinder als erstes auf den Abenteuerspielplatz?	no	f13.wav	13.bmp
f14	filler	"Kai grŸbelt, welche Suessspeise er sich kaufen soll."	Leider sind die Donuts schon restlos ausverkauft.	Aber	er isst ja auch gerne mal einen saftigen Schokomuffin.	yes	Mag Kai auch manchmal Muffins?	yes	f14.wav	14.bmp
f15	filler	"Tobias aergert sich, weil der Zug zur Arbeit nicht kommt."	Er hat in letzter Zeit sehr viele Verspaetungen erlebt.	Zum Beispiel	bei seiner Reise nach Paris am vorletzten Samstag.	yes	War der Zug nach Frankreich puenktlich?	no	f15.wav	15.bmp
f16	filler	Kater Kasimir macht sich wieder mal einen entspannten Tag.	Er streunt ein paar Stunden durch die Nachbarschaft.	Spaeter	macht er es sich vor dem warmen Kamin gemuetlich.	yes	Geht Kasimir zuerst nach draussen?	yes	f16.wav	16.bmp
f17	filler	"Die Mutter weiss nicht, was sie am besten kochen soll."	Pfannekuchen wuerden schnell gehen allen schmecken.	Aber	hat es auch lange keinen gesunden Eintopf mehr gegeben.	yes	"Hat die Mutter entschieden, Pfannekuchen zu machen?"	no	f17.wav	17.bmp
f18	filler	Der Arzt ueberdenkt die passenste Behandlungsmethode	Krankengymnastik sollte das die Muskeln stŠrken.	Zunaechst	sollte der Patient aber leichte Tabletten einnehmen.	yes	Verschreibt der Arzt verschiedene Dinge?	yes	f18.wav	18.bmp
f19	filler	"Dirk und Paul ueberlegten, wann sie in nach oesterreich fahren."	Dirk fand das Wetter sei im Juni eindeutig am besten.	Besonders	fuer lange Wanderungen waere der Zeitpunkt guenstig.	yes	Wollen Dirk und Paul im Urlaub hauptsaechlich im See schwimmen?	no	f19.wav	19.bmp
f20	filler	Die Politiker streiten heftig ueber Sparmassnahmen.	Frau Weiss will keine Kuerzungen im Bildungsbereich.	Besonders	die Streichung von Lehrerstellen kommt gar nicht in Frage.	yes	Werden Kuerzungen im Bildungsbereich diskutiert?	yes	f20.wav	20.bmp
f21	filler	Susanna braucht eine Menge neuer Kleidungsstuecke.	Besonders aus ihren Oberteilen ist sie heraus gewachsen.	Gerade	die warmen Winterpullover haben alle zu kurze aermel.	no	none	na	f21.wav	21.bmp
f22	filler	Christian kocht heute abend fuer seine besten Freunde.	Er will auf jeden Fall eine leckere Lasagne machen.	Vielleicht	gab es als Beilage noch einen frischen grŸnen Salat.	no	none	na	f22.wav	22.bmp
f23	filler	Andre hilft Kathi und Mario beim Umzug in die neue Wohnung.	Es muessen noch saemtliche Moebel aufgebaut werden.	Zunaechst	nagelt er ein sperriges Regal fŸr das Wohnzimmer zusammen.	no	none	na	f23.wav	23.bmp
f24	filler	Fuer die Party kauft Hendrik im Getraenkemarkt ein.	Er braucht noch mehrere verschiedene Alkoholsorten.	Besonders	ein paar Flaschen guter Wein durften spaeter nicht fehlen.	no	none	na	f24.wav	24.bmp
f25	filler	Sven treibt im Urlaub gerne viel Sport an der frischen Luft.	Besonders Strandsportarten machen ihm grossen Spass.	Zum Beispiel	spielt er heute vormittag Beach Volleyball und Frisbee.	no	none	na	f25.wav	25.bmp
f26	filler	Das gro§e Rock-Konzert laeuft heute ausgeprochen gut.	Die Musiker sind in Form und das Publikum jubelt.	Auch	der Schlagzeuger legt sich ganz ordentlich ins Zeug.	no	none	na	f26.wav	26.bmp
f27	filler	Anna ist nach der durchfeierten Nacht ziemlich mitgenommen.	Leider musste sie spaeter noch einen Aufsatz schreiben.	Vielleicht	sollte sie vorher noch ein kleines Nickerchen machen.	no	none	na	f27.wav	27.bmp
f28	filler	"Markus ueberlegte, wen er zur Hochzeit einladen sollte."	Manche seiner Kollegen mag er eigentlich nicht besonders.	Besonders	die hektische Sekretaerin ging ihm haeufig auf die Nerven.	no	none	na	f28.wav	28.bmp
f29	filler	Die ungeschickte Sekretaerin hat Schwierigkeiten beim Parken.	"Sie findet es schwierig, Abstaende richtig abzuschaetzen."	Gerade	der enge Parkplatz bei der Arbeit ist ein Problem.	no	none	na	f29.wav	29.bmp
f30	filler	Frau Hirnung organisiert den Tag der offenen Tuer an der Uni.	Die Besucher sollen einen guten Ueberblick erhalten.	Auch	unbeliebte Faecher wie Mathematik sollen sie kennenlernen.	no	none	na	f30.wav	30.bmp
f31	filler	Der Hochzeit von Gerd und Natalie ist perfekt durchgeplant.	Gerade leeren die Gaeste das Vier-Gaeng-Menue.	Spaeter	wird es auch noch eine riesige Hochzeitstorte geben.	no	none	na	f31.wav	31.bmp
f32	filler	Alle Freunde von Chris haben sich mit einem Virus angesteckt.	Er wird diesen Samstag abend wohl zu Hause verbringen.	Aber	es kommt ja noch ein sehr guter Film im Fernsehen.	no	none	na	f32.wav	32.bmp
f33	filler	Arnes Nacken ist verspannt und er geht ins Massagestudio.	Der Masseur legt heisse Steine auf Arnes Ruecken.	Zunaechst	verteilt er aber in aller Ruhe recht wohlduftendes Oel.	no	none	na	f33.wav	33.bmp
f34	filler	Leon findet die Einrichtung seiner Freundin etwas altmodisch.	Das Wohnzimmer ist mir ganz mit Erbstuecken vollgestellt.	Zum Beispiel	die klobige Kommode gefaellt Leon wirklich nicht besonders.	no	none	na	f34.wav	34.bmp
f35	filler	Richard findet sich in Berlin noch nicht besonders gut zurecht.	Er ist sich nicht sicher welcher Weg zur Arbeit schneller ist.	Auch	auf dem Weg zur Supermarkt hat er sich heute verlaufen.	no	none	na	f35.wav	35.bmp
f36	filler	Die Blumenverkaeuferin ist stolz auf ihren Blumenstrauss.	Die Blumen haben alle so leuchtende und frische Farben.	Gerade	die gelben Sonnenblumen sind wirklich wunderschoen.	no	none	na	f36.wav	36.bmp
f37	filler	Barbara will unbedingt ein Tier aus dem Tierheim holen.	Die Hunde sehen alle viel zu traurig und einsam aus.	Gerade	den kleinen Bernhadiner hat sie sofort ins Herz geschlossen.	no	none	na	f37.wav	37.bmp
f38	filler	Freddie brauchte noch eine Reiselektuere fuer den Italienurlaub.	Er dachte an die Fortsetzung seines Lieblingsomans.	Aber	er koennte auch mal wieder ein lustiges Comic-Heft lesen.	no	none	na	f38.wav	38.bmp
f39	filler	"Lily hoffte, dass es heute etwas Leckeres zu Mittag gibt."	Sie koennte sich gut Pfannekuchen oder Nudeln vorstellen.	Aber	es gab leider nur ziemlich langweiligen Spinatauflauf.	no	none	na	f39.wav	39.bmp
f40	filler	Lisa und Kim brauchten nach den Klausuren Urlaub.	Leider waren sie beide mal wieder knapp bei Kasse.	Vielleicht	sollten sie einfach irgendwo in der Natur zelten gehen.	no	none	na	f40.wav	40.bmpname	type	context	carrier	connector	sentence	questionpresent	question	correct	wav	bmp
1AIIb	item	Steffen hat Appetit auf einen kleinen Nachmittags-Snack.	Er mag am liebsten suesse Dinge.	Trotzdem	holt er sich aus der Kueche den leckeren Kaese.	yes	Geht Robert als erstes in ein Cafe?	no	1AIIb.wav	item1.bmp
2AIa	item	Peter will seine Geburtstagsgeschenke ausprobieren.	Papa hat Kopfschmerzen und bittet Peter leise zu sein.	Deswegen	schnappt sich Peter die neue Bastelschere.	yes	"ueberlegt Regine, heute klettern zu gehen?"	yes	2AIa.wav	item2.bmp
3AIb	item	Herr Dreifuss geht in der Mittagspause zum Imbiss um die Ecke. 	Er hat sich vorgenommen heute kein Fleisch zu essen.	Deswegen	bestellt er sich den hausgemachten gemischten Salat.	yes	Macht Frau Selig spaeter eine Suppe?	no	3AIb.wav	item3.bmp
4AIIa	item	"Kasia ueberlegt, wie sie heute Morgen zur Arbeit fahren soll. "	Es sieht stark nach Regen aus.	Trotzdem	entscheidet sie sich fuer das praktische Fahrrad.	yes	Wird Frederik heute wahrscheinlich noch basteln?	no	4AIIa.wav	item4.bmp
5AIIb	item	"Der Barkeeper fragt Sonja, was sie trinken moechte."	Sie wird mit dem Taxi nach Hause fahren und muss nicht nuechtern bleiben.	Trotzdem	bestellt sie ein grosses Wasser.	yes	"Sind die Tabellen das einzige, was Herr Schuster verbessern koennte?"	no	5AIIb.wav	item5.bmp
6BIa	item	"Im Moebelhaus weiss Carsten gar nicht, was er zuerst aussuchen soll."	Am dringlichsten benoetigt er eine neue Kuecheneinrichtung.	Trotzdem	sucht er zunaechst einen schoenen Schrank aus.	yes	Finden die Kinder das Wetter bloed?	yes	6BIa.wav	item6.bmp
7BIb	item	Sarah steht ratlos vor ihrem Kleiderschrank.	Auf der Wanderung am Nachmittag wird es bestimmt sehr warm werden.	Trotzdem	zieht sie ihre liebste Jacke an.	yes	Hat Matze sich ueber seinen Fussballtrainer geaergert?	no	7BIb.wav	item7.bmp
8BIIa	item	"Tanja hat nicht mehr genug Zeit, die ganze Wohnung zu putzen, bevor die Gaeste kommen."	Die Kueche hat eine Reinigung eindeutig am noetigsten.	Deswegen	macht sie sich an die dreckige Kaffeemaschine.	yes	"Kann es sein, dass Sandra heute noch einen Film sieht?"	no	8BIIa.wav	item8.bmp
9BIIb	item	Frau Weber sucht im Kaufhaus nach einem Geschenk fuer ihren Mann.	Er koennte Strandkleidung gebrauchen.	Deswegen	kauft sie eine hochwertige Badehose.	yes	Hat sich Herr Lerst letzte Woche einen Mercedes gekauft?	no	9BIIb.wav	item9.bmp
10AIa	item	Harald hat einen freien Nachmittag zu Hause.	Er wuerde gerne mal wieder in Ruhe lesen.	Deswegen	holt er sich sein geliebtes Buch.	yes	Sollte der Solist sich besser vorbereiten?	yes	10AIa.wav	item10.bmp
11AIb	item	Torben ist ein wenig hungrig.	Nach der Zahnbehandlung kann er am besten weiche Dinge kauen.	Daher	isst er einen frischen Joghurt.	yes	Lieben die Kollegen Janas selbstgebackene Pizza?	yes	11AIb.wav	item11.bmp
12AIIa	item	Cecilia faehrt morgen in Urlaub und sucht nach einem geeigneten Gepaeckstueck.	Die Reise dauert nur zwei und Cecilia muss nicht viel mitnehmen.	Dennoch	benutzt sie den praktischen Koffer.	yes	Sind Chris und Kathi schon oefter von Bauarbeiten gestoert worden?	no	12AIIa.wav	item12.bmp
13AIIb	item	"Timmy ist langweilig, denn er weiss nicht was er machen soll."	"Das Wetter ist gut und seine Mutter schlaegt ihm vor, draussen zu spielen."	Dennoch	entscheidet er sich fuer den guten alten Fernseher.	yes	Gehen die Kinder als erstes auf den Abenteuerspielplatz?	no	13AIIb.wav	item13.bmp
14BIa	item	Die Muellers wollen sich ein Haustier anschaffen.	"Frau Mueller moechte ein Tier, das man streicheln kann."	Dennoch	kaufen sie sich einen jungen Goldfisch.	yes	Mag Kai auch manchmal Muffins?	no	14BIa.wav	item14.bmp
15BIb	item	"Leoni fragt sich, als was sie sich Karneval verkleiden soll."	Sie findet Tierkostueme nicht so toll.	Dennoch	moechte sie diese Mal eine lustige Maus sein.	yes	War der Zug nach Frankreich puenktlich?	yes	15BIb.wav	item15.bmp
16BIIa	item	"In der Pause ueberlegt Hagen, was er essen moechte."	"Er hat ziemlich grossen Hunger, etwas Saettigendes waere gut."	Daher	besorgt er sich eine guenstige Pizza.	yes	Geht Kasimir zuerst nach draussen?	no	16BIIa.wav	item16.bmp
17BIIb	item	"Im Zoo muessen die Kinder sich entscheiden, was sie als naechstes sehen wollen."	Frank und Jan finden die Tiere im Streichelzoo am spannensten.	Daher	besuchen sie zunaechst die neue Ziege.	yes	"Hat die Mutter entschieden, Pfannekuchen zu machen?"	no	17BIIb.wav	item17.bmp
18AIa	item	Der Zirkusdirektor moechte eine neue Nummer ins Programm nehmen.	Viele Zuschauer moegen besonders die Tiere.	Daher	plant er einen ungewoehnlichen Tiger auftreten zu lassen.	yes	Verschreibt der Arzt verschiedene Dinge?	yes	18AIa.wav	item18.bmp
19AIb	item	Gerd und Ilse wuenschen sich zur Hochzeit Haushaltsgegenstaende.	Besonders dringend brauchen sie Elektrogeraete fuer die Kueche.	Daher	schenkt Tante Maria ihnen eine teure Kaffeemaschine.	yes	Wollen Dirk und Paul im Urlaub hauptsaechlich im See schwimmen?	yes	19AIb.wav	item19.bmp
20AIIa	item	"Herr Thronemann hat Lust, sich Musikinstrument zu kaufen."	Er mochte schon immer gerne Blasinstrumente.	Dennoch	denkt er ueber eine reduzierte Orgel nach.	yes	Werden Kuerzungen im Bildungsbereich diskutiert?	no	20AIIa.wav	item20.bmp
f01	filler	"Robert ueberlegt, wo er gerne sein Buch lesen moechte."	Ihm hat das Cafe am Markt das letzte Mal gut gefallen.	Zunaechst	setzt er sich aber in den hŸbschen kleinen Park.	yes	Geht Robert als erstes in ein Cafe?	no	f01.wav	01.bmp
f02	filler	Regine moeche heute mal wieder etwas Sport treiben.	Es ist ziemlich ungemŸtlich und stŸrmisch draussen.	Vielleicht	geht sie einfach in die alte Kletterhalle in der NŠhe.	yes	"ueberlegt Regine, heute klettern zu gehen?"	yes	f02.wav	02.bmp
f03	filler	"Frau Selig muss Einkaeufe erledigen, hat aber wenig Zeit."	FŸr den Auflauf braucht sie spŠter sicher Kartoffeln.	Zunaechst	faehrt sie also schleunigst zum naechsten Bauern.	yes	Macht Frau Selig spaeter eine Suppe?	no	f03.wav	03.bmp
f04	filler	Im Kindergarten gibt es viele verschieden Spielsachen.	Frederik moechte mit den Baukloetzen spielen.	Spaeter	geht er bestimmt noch in die gemuetliche Bastelecke.	yes	Wird Frederik heute wahrscheinlich noch basteln?	yes	f04.wav	04.bmp
f05	filler	Der Chef ist nicht zufrieden mit der Praesentation.	"Herr Schuster verspricht, bessere Folien vorzubereiten."	Zum Beispiel	die Tabellen koennten um einiges schoener aussehen.	yes	"Sind die Tabellen das einzige, was Herr Schuster verbessern koennte?"	no	f05.wav	05.bmp
f06	filler	Es sind Sommerferien und die Kinder langweilen sich.	Es regnet wieder und das Freibad ist geschlossen.	Auch	der Park macht bei dem Wetter nicht sehr viel Spass.	yes	Finden die Kinder das Wetter bloed?	yes	f06.wav	06.bmp
f07	filler	Matze findet seine neue Mathematik-Lehrerin bloed.	Sie gibt dauernd viel zu viele Hausaufgaben auf.	Zum Beispiel	"gestern, als er doch unbedingt Fussball spielen wollte."	yes	Hat Matze sich ueber seinen Fussballtrainer geaergert?	no	f07.wav	07.bmp
f08	filler	Sandra laesst sich erschoepft auf das Sofa fallen.	Sie muss sich jetzt erstmal ein bisschen ausruhen.	Spaeter	will sie wohl mit Freunden in das neue Kino gehen.	yes	"Kann es sein, dass Sandra heute noch einen Film sieht?"	yes	f08.wav	08.bmp
f09	filler	Herr Lerst moechte sich ein neues Auto anschaffen.	Der Verkaeufer empfiehlt besonders die teuren Modelle.	Vielleicht	nimmt Herr Lerst demnŠchst einen gebrauchten Mercedes.	yes	Hat sich Herr Lerst letzte Woche einen Mercedes gekauft?	no	f09.wav	09.bmp
f10	filler	Die Opernproben laufen heute wirklich schleppend.	Der Regisseur bittet um etwas mehr Engagement.	Auch	der beruehmte Solist ist schon wieder schlecht vorbereitet.	yes	Sollte der Solist sich besser vorbereiten?	yes	f10.wav	10.bmp
f11	filler	"Jana hat Lust, mal wieder etwas Leckeres zu backen."	Die Kollegen wuerden sich ueber einen Kuchen freuen.	Gerade	die saftige Schokoladentarte hat neulich allen geschmeckt.	yes	Lieben die Kollegen Janas selbstgebackene Pizza?	no	f11.wav	11.bmp
f12	filler	Chris und Kathi sind schon wieder zu frueh geweckt worden.	Die Bauarbeiten am Dach sind wirklich anstrengend.	Besonders	der laute Presslufthammer raubt ihnen den letzten Nerv.	yes	Sind Chris und Kathi schon oefter von Bauarbeiten gestoert worden?	yes	f12.wav	12.bmp
f13	filler	Die Schueler machen morgen einen Ausflug in den Wald.	Sie sollen fŸr den Biologie-Unterricht Blaetter sammeln.	Spaeter	duerfen sie aber noch auf den grossen Abenteuerspielplatz.	yes	Gehen die Kinder als erstes auf den Abenteuerspielplatz?	no	f13.wav	13.bmp
f14	filler	"Kai grŸbelt, welche Suessspeise er sich kaufen soll."	Leider sind die Donuts schon restlos ausverkauft.	Aber	er isst ja auch gerne mal einen saftigen Schokomuffin.	yes	Mag Kai auch manchmal Muffins?	yes	f14.wav	14.bmp
f15	filler	"Tobias aergert sich, weil der Zug zur Arbeit nicht kommt."	Er hat in letzter Zeit sehr viele Verspaetungen erlebt.	Zum Beispiel	bei seiner Reise nach Paris am vorletzten Samstag.	yes	War der Zug nach Frankreich puenktlich?	no	f15.wav	15.bmp
f16	filler	Kater Kasimir macht sich wieder mal einen entspannten Tag.	Er streunt ein paar Stunden durch die Nachbarschaft.	Spaeter	macht er es sich vor dem warmen Kamin gemuetlich.	yes	Geht Kasimir zuerst nach draussen?	yes	f16.wav	16.bmp
f17	filler	"Die Mutter weiss nicht, was sie am besten kochen soll."	Pfannekuchen wuerden schnell gehen allen schmecken.	Aber	hat es auch lange keinen gesunden Eintopf mehr gegeben.	yes	"Hat die Mutter entschieden, Pfannekuchen zu machen?"	no	f17.wav	17.bmp
f18	filler	Der Arzt ueberdenkt die passenste Behandlungsmethode	Krankengymnastik sollte das die Muskeln stŠrken.	Zunaechst	sollte der Patient aber leichte Tabletten einnehmen.	yes	Verschreibt der Arzt verschiedene Dinge?	yes	f18.wav	18.bmp
f19	filler	"Dirk und Paul ueberlegten, wann sie in nach oesterreich fahren."	Dirk fand das Wetter sei im Juni eindeutig am besten.	Besonders	fuer lange Wanderungen waere der Zeitpunkt guenstig.	yes	Wollen Dirk und Paul im Urlaub hauptsaechlich im See schwimmen?	no	f19.wav	19.bmp
f20	filler	Die Politiker streiten heftig ueber Sparmassnahmen.	Frau Weiss will keine Kuerzungen im Bildungsbereich.	Besonders	die Streichung von Lehrerstellen kommt gar nicht in Frage.	yes	Werden Kuerzungen im Bildungsbereich diskutiert?	yes	f20.wav	20.bmp
f21	filler	Susanna braucht eine Menge neuer Kleidungsstuecke.	Besonders aus ihren Oberteilen ist sie heraus gewachsen.	Gerade	die warmen Winterpullover haben alle zu kurze aermel.	no	none	na	f21.wav	21.bmp
f22	filler	Christian kocht heute abend fuer seine besten Freunde.	Er will auf jeden Fall eine leckere Lasagne machen.	Vielleicht	gab es als Beilage noch einen frischen grŸnen Salat.	no	none	na	f22.wav	22.bmp
f23	filler	Andre hilft Kathi und Mario beim Umzug in die neue Wohnung.	Es muessen noch saemtliche Moebel aufgebaut werden.	Zunaechst	nagelt er ein sperriges Regal fŸr das Wohnzimmer zusammen.	no	none	na	f23.wav	23.bmp
f24	filler	Fuer die Party kauft Hendrik im Getraenkemarkt ein.	Er braucht noch mehrere verschiedene Alkoholsorten.	Besonders	ein paar Flaschen guter Wein durften spaeter nicht fehlen.	no	none	na	f24.wav	24.bmp
f25	filler	Sven treibt im Urlaub gerne viel Sport an der frischen Luft.	Besonders Strandsportarten machen ihm grossen Spass.	Zum Beispiel	spielt er heute vormittag Beach Volleyball und Frisbee.	no	none	na	f25.wav	25.bmp
f26	filler	Das gro§e Rock-Konzert laeuft heute ausgeprochen gut.	Die Musiker sind in Form und das Publikum jubelt.	Auch	der Schlagzeuger legt sich ganz ordentlich ins Zeug.	no	none	na	f26.wav	26.bmp
f27	filler	Anna ist nach der durchfeierten Nacht ziemlich mitgenommen.	Leider musste sie spaeter noch einen Aufsatz schreiben.	Vielleicht	sollte sie vorher noch ein kleines Nickerchen machen.	no	none	na	f27.wav	27.bmp
f28	filler	"Markus ueberlegte, wen er zur Hochzeit einladen sollte."	Manche seiner Kollegen mag er eigentlich nicht besonders.	Besonders	die hektische Sekretaerin ging ihm haeufig auf die Nerven.	no	none	na	f28.wav	28.bmp
f29	filler	Die ungeschickte Sekretaerin hat Schwierigkeiten beim Parken.	"Sie findet es schwierig, Abstaende richtig abzuschaetzen."	Gerade	der enge Parkplatz bei der Arbeit ist ein Problem.	no	none	na	f29.wav	29.bmp
f30	filler	Frau Hirnung organisiert den Tag der offenen Tuer an der Uni.	Die Besucher sollen einen guten Ueberblick erhalten.	Auch	unbeliebte Faecher wie Mathematik sollen sie kennenlernen.	no	none	na	f30.wav	30.bmp
f31	filler	Der Hochzeit von Gerd und Natalie ist perfekt durchgeplant.	Gerade leeren die Gaeste das Vier-Gaeng-Menue.	Spaeter	wird es auch noch eine riesige Hochzeitstorte geben.	no	none	na	f31.wav	31.bmp
f32	filler	Alle Freunde von Chris haben sich mit einem Virus angesteckt.	Er wird diesen Samstag abend wohl zu Hause verbringen.	Aber	es kommt ja noch ein sehr guter Film im Fernsehen.	no	none	na	f32.wav	32.bmp
f33	filler	Arnes Nacken ist verspannt und er geht ins Massagestudio.	Der Masseur legt heisse Steine auf Arnes Ruecken.	Zunaechst	verteilt er aber in aller Ruhe recht wohlduftendes Oel.	no	none	na	f33.wav	33.bmp
f34	filler	Leon findet die Einrichtung seiner Freundin etwas altmodisch.	Das Wohnzimmer ist mir ganz mit Erbstuecken vollgestellt.	Zum Beispiel	die klobige Kommode gefaellt Leon wirklich nicht besonders.	no	none	na	f34.wav	34.bmp
f35	filler	Richard findet sich in Berlin noch nicht besonders gut zurecht.	Er ist sich nicht sicher welcher Weg zur Arbeit schneller ist.	Auch	auf dem Weg zur Supermarkt hat er sich heute verlaufen.	no	none	na	f35.wav	35.bmp
f36	filler	Die Blumenverkaeuferin ist stolz auf ihren Blumenstrauss.	Die Blumen haben alle so leuchtende und frische Farben.	Gerade	die gelben Sonnenblumen sind wirklich wunderschoen.	no	none	na	f36.wav	36.bmp
f37	filler	Barbara will unbedingt ein Tier aus dem Tierheim holen.	Die Hunde sehen alle viel zu traurig und einsam aus.	Gerade	den kleinen Bernhadiner hat sie sofort ins Herz geschlossen.	no	none	na	f37.wav	37.bmp
f38	filler	Freddie brauchte noch eine Reiselektuere fuer den Italienurlaub.	Er dachte an die Fortsetzung seines Lieblingsomans.	Aber	er koennte auch mal wieder ein lustiges Comic-Heft lesen.	no	none	na	f38.wav	38.bmp
f39	filler	"Lily hoffte, dass es heute etwas Leckeres zu Mittag gibt."	Sie koennte sich gut Pfannekuchen oder Nudeln vorstellen.	Aber	es gab leider nur ziemlich langweiligen Spinatauflauf.	no	none	na	f39.wav	39.bmp
f40	filler	Lisa und Kim brauchten nach den Klausuren Urlaub.	Leider waren sie beide mal wieder knapp bei Kasse.	Vielleicht	sollten sie einfach irgendwo in der Natur zelten gehen.	no	none	na	f40.wav	40.bmp
